# Supplementary material for: Network and 16S rRNA Sequencing-Combined Approach Provides Insightal Evidence of Vitamin K2 for Salt-Sensitive Hypertension
Source: Front Nutr. 2021 Feb 24;8:639467. doi: 10.3389/fnut.2021.639467 (PMC7943625; doi:10.3389/fnut.2021.639467)
Supplement: Supplementary file 1 [file Table_1.XLSX]

## Sheet: SwissTargetPrediction
Target	Common name	Uniprot ID	ChEMBL ID	Target Class	Probability*	Known actives (3D/2D)
G-protein coupled receptor 35	GPR35	Q9HC97	CHEMBL1293267	Family A G protein-coupled receptor	0.100634	0 / 1
Monoamine oxidase B	MAOB	P27338	CHEMBL2039	Oxidoreductase	0.100634	0 / 3
Indoleamine 2,3-dioxygenase	IDO1	P14902	CHEMBL4685	Enzyme	0.100634	0 / 12
Glutathione reductase	GSR	P00390	CHEMBL2755	Oxidoreductase	0.100634	0 / 4
Monoamine oxidase A	MAOA	P21397	CHEMBL1951	Oxidoreductase	0.100634	0 / 2
Dual specificity phosphatase Cdc25B	CDC25B	P30305	CHEMBL4804	Phosphatase	0.100634	1 / 13
Tankyrase-1	TNKS	O95271	CHEMBL6164	Enzyme	0	9 / 0
Acetyl-CoA carboxylase 2	ACACB	O00763	CHEMBL4829	Ligase	0	87 / 0
Dual specificity protein phosphatase 1 (by homology)	DUSP1	P28562	CHEMBL6026	Enzyme	0	0 / 2
Cholecystokinin A receptor	CCKAR	P32238	CHEMBL1901	Family A G protein-coupled receptor	0	23 / 0
c-Jun N-terminal kinase 3	MAPK10	P53779	CHEMBL2637	Kinase	0	3 / 0
Vanilloid receptor	TRPV1	Q8NER1	CHEMBL4794	Voltage-gated ion channel	0	8 / 0
Macrophage-expressed gene 1 protein	MPEG1	Q2M385	CHEMBL3414409	Unclassified protein	0	3 / 0
Calcitonin gene-related peptide type 1 receptor	CALCRL	Q16602	CHEMBL3798	Family B G protein-coupled receptor	0	17 / 0
Anandamide amidohydrolase	FAAH	O00519	CHEMBL2243	Enzyme	0	34 / 0
Histamine H1 receptor	HRH1	P35367	CHEMBL231	Family A G protein-coupled receptor	0	15 / 0
Cathepsin S	CTSS	P25774	CHEMBL2954	Protease	0	8 / 0
Histamine H2 receptor	HRH2	P25021	CHEMBL1941	Family A G protein-coupled receptor	0	8 / 0
Histone acetyltransferase p300	EP300	Q09472	CHEMBL3784	Writer	0	0 / 4
Protein-glutamine gamma-glutamyltransferase	TGM2	P21980	CHEMBL2730	Enzyme	0	9 / 0
Phosphodiesterase 10A	PDE10A	Q9Y233	CHEMBL4409	Phosphodiesterase	0	10 / 0
High-affinity choline transporter (by homology)	SLC5A7	Q9GZV3	CHEMBL4507	Electrochemical transporter	0	1 / 0
Protein-glutamine gamma-glutamyltransferase K	TGM1	P22735	CHEMBL2810	Enzyme	0	2 / 0
Coagulation factor XIII	F13A1	P00488	CHEMBL4530	Aminoacyltransferase	0	4 / 0
Histone deacetylase 1 (by homology)	HDAC1	Q13547	CHEMBL325	Eraser	0	16 / 0
Sn1-specific diacylglycerol lipase alpha	DAGLA	Q9Y4D2	CHEMBL5545	Enzyme	0	2 / 0
Gamma-secretase	PSEN2 PSENEN NCSTN APH1A PSEN1 APH1B	P49810 Q9NZ42 Q92542 Q96BI3 P49768 Q8WW43	CHEMBL2094135	Protease	0	4 / 0
Serotonin 1a (5-HT1a) receptor	HTR1A	P08908	CHEMBL214	Family A G protein-coupled receptor	0	9 / 0
Dopamine D2 receptor	DRD2	P14416	CHEMBL217	Family A G protein-coupled receptor	0	16 / 0
Serotonin 2a (5-HT2a) receptor	HTR2A	P28223	CHEMBL224	Family A G protein-coupled receptor	0	17 / 0
Serotonin 2c (5-HT2c) receptor	HTR2C	P28335	CHEMBL225	Family A G protein-coupled receptor	0	11 / 0
Dopamine D3 receptor	DRD3	P35462	CHEMBL234	Family A G protein-coupled receptor	0	13 / 0
Smoothened homolog	SMO	Q99835	CHEMBL5971	Frizzled family G protein-coupled receptor	0	8 / 0
Protein kinase C alpha	PRKCA	P17252	CHEMBL299	Kinase	0	1 / 0
Inhibitor of nuclear factor kappa B kinase beta subunit	IKBKB	O14920	CHEMBL1991	Kinase	0	1 / 0
Platelet-derived growth factor receptor alpha	PDGFRA	P16234	CHEMBL2007	Kinase	0	1 / 0
Neurokinin 2 receptor	TACR2	P21452	CHEMBL2327	Family A G protein-coupled receptor	0	3 / 0
Cyclin T1	CCNT1	O60563	CHEMBL2108	Other cytosolic protein	0	4 / 0
Type-1 angiotensin II receptor	AGTR1	P30556	CHEMBL227	Family A G protein-coupled receptor	0	9 / 0
Glucose-dependent insulinotropic receptor	GPR119	Q8TDV5	CHEMBL5652	Family A G protein-coupled receptor	0	9 / 0
DNA-(apurinic or apyrimidinic site) lyase	APEX1	P27695	CHEMBL5619	Enzyme	0	0 / 7
Niemann-Pick C1-like protein 1	NPC1L1	Q9UHC9	CHEMBL2027	Other membrane protein	0	11 / 0
c-Jun N-terminal kinase 1	MAPK8	P45983	CHEMBL2276	Kinase	0	11 / 0
LDL-associated phospholipase A2	PLA2G7	Q13093	CHEMBL3514	Enzyme	0	12 / 0
Neuropeptide Y receptor type 5	NPY5R	Q15761	CHEMBL4561	Family A G protein-coupled receptor	0	7 / 0
2-acylglycerol O-acyltransferase 2	MOGAT2	Q3SYC2	CHEMBL2439944	Transferase	0	4 / 0
Bradykinin B2 receptor	BDKRB2	P30411	CHEMBL3157	Family A G protein-coupled receptor	0	7 / 0
MAP kinase ERK2	MAPK1	P28482	CHEMBL4040	Kinase	0	6 / 0
Dihydroorotate dehydrogenase (by homology)	DHODH	Q02127	CHEMBL1966	Oxidoreductase	0	0 / 1
Thrombin	F2	P00734	CHEMBL204	Protease	0	3 / 0
Muscarinic acetylcholine receptor M2	CHRM2	P08172	CHEMBL211	Family A G protein-coupled receptor	0	11 / 0
Epoxide hydratase	EPHX2	P34913	CHEMBL2409	Protease	0	7 / 0
Dopamine D4 receptor	DRD4	P21917	CHEMBL219	Family A G protein-coupled receptor	0	6 / 0
HERG	KCNH2	Q12809	CHEMBL240	Voltage-gated ion channel	0	16 / 0
Endothelin-converting enzyme 1	ECE1	P42892	CHEMBL4791	Protease	0	1 / 0
Bile acid receptor FXR	NR1H4	Q96RI1	CHEMBL2047	Nuclear receptor	0	2 / 0
Platelet-derived growth factor receptor	PDGFRA PDGFRB	P16234 P09619	CHEMBL2095189	Kinase	0	4 / 0
Thromboxane A2 receptor	TBXA2R	P21731	CHEMBL2069	Family A G protein-coupled receptor	0	0 / 2
Quinone reductase 2	NQO2	P16083	CHEMBL3959	Enzyme	0	1 / 0
Histone deacetylase 3	HDAC3	O15379	CHEMBL1829	Eraser	0	4 / 0
Tyrosine-protein kinase ABL	ABL1	P00519	CHEMBL1862	Kinase	0	2 / 0
Histone deacetylase 6	HDAC6	Q9UBN7	CHEMBL1865	Eraser	0	3 / 0
Stem cell growth factor receptor	KIT	P10721	CHEMBL1936	Kinase	0	2 / 0
Histone deacetylase 2	HDAC2	Q92769	CHEMBL1937	Eraser	0	4 / 0
MAP kinase p38 alpha	MAPK14	Q16539	CHEMBL260	Kinase	0	16 / 0
Poly [ADP-ribose] polymerase-1	PARP1	P09874	CHEMBL3105	Enzyme	0	5 / 0
Histone deacetylase 8	HDAC8	Q9BY41	CHEMBL3192	Eraser	0	2 / 0
Neuromedin B receptor	NMBR	P28336	CHEMBL3636	Family A G protein-coupled receptor	0	2 / 0
Tyrosine-protein kinase SYK	SYK	P43405	CHEMBL2599	Kinase	0	5 / 0
c-Jun N-terminal kinase 2	MAPK9	P45984	CHEMBL4179	Kinase	0	6 / 0
Isoprenylcysteine carboxyl methyltransferase	ICMT	O60725	CHEMBL4699	Enzyme	0	4 / 0
DNA topoisomerase II alpha	TOP2A	P11388	CHEMBL1806	Isomerase	0	1 / 0
Platelet-derived growth factor receptor beta	PDGFRB	P09619	CHEMBL1913	Kinase	0	2 / 0
Alpha-1d adrenergic receptor	ADRA1D	P25100	CHEMBL223	Family A G protein-coupled receptor	0	2 / 0
Epidermal growth factor receptor erbB1	EGFR	P00533	CHEMBL203	Kinase	0	10 / 0
Fibroblast growth factor receptor 1	FGFR1	P11362	CHEMBL3650	Kinase	0	5 / 0
Sodium/calcium exchanger 1	SLC8A1	P32418	CHEMBL4076	Electrochemical transporter	0	10 / 0
Serotonin transporter	SLC6A4	P31645	CHEMBL228	Electrochemical transporter	0	9 / 0
MAP kinase p38 gamma	MAPK12	P53778	CHEMBL4674	Kinase	0	3 / 0
Melatonin receptor 1A	MTNR1A	P48039	CHEMBL1945	Family A G protein-coupled receptor	0	4 / 0
Melatonin receptor 1B	MTNR1B	P49286	CHEMBL1946	Family A G protein-coupled receptor	0	4 / 0
Matrix metalloproteinase 13	MMP13	P45452	CHEMBL280	Protease	0	8 / 0
Hematopoietic prostaglandin D synthase	HPGDS	O60760	CHEMBL5879	Transferase	0	4 / 0
Adenosine A2a receptor	ADORA2A	P29274	CHEMBL251	Family A G protein-coupled receptor	0	14 / 0
Adenosine A2b receptor	ADORA2B	P29275	CHEMBL255	Family A G protein-coupled receptor	0	11 / 0
Arachidonate 5-lipoxygenase	ALOX5	P09917	CHEMBL215	Oxidoreductase	0	11 / 4
Epoxide hydrolase 1	EPHX1	P07099	CHEMBL1968	Protease	0	6 / 0
Angiotensin II receptor	AGTR2	P50052	CHEMBL4607	Family A G protein-coupled receptor	0	6 / 0
6-phosphofructo-2-kinase/fructose-2,6-bisphosphatase 3	PFKFB3	Q16875	CHEMBL2331053	Enzyme	0	7 / 0
Bradykinin B1 receptor	BDKRB1	P46663	CHEMBL4308	Family A G protein-coupled receptor	0	5 / 0
T-cell protein-tyrosine phosphatase	PTPN2	P17706	CHEMBL3807	Phosphatase	0	3 / 0
Steryl-sulfatase	STS	P08842	CHEMBL3559	Enzyme	0	1 / 0
Bone morphogenetic protein 1	BMP1	P13497	CHEMBL3898	Protease	0	5 / 0
Calcitonin-gene-related peptide receptor, CALCRL/RAMP1	CALCRL RAMP1	Q16602 O60894	CHEMBL2107838	Other membrane protein	0	2 / 0
DNA polymerase kappa	POLK	Q9UBT6	CHEMBL5365	Enzyme	0	1 / 0
DNA polymerase eta	POLH	Q9Y253	CHEMBL5542	Enzyme	0	1 / 0
Nuclear receptor ROR-gamma	RORC	P51449	CHEMBL1741186	Nuclear receptor	0	4 / 0
Vascular endothelial growth factor receptor 3	FLT4	P35916	CHEMBL1955	Kinase	0	2 / 0
Tyrosine-protein kinase receptor FLT3	FLT3	P36888	CHEMBL1974	Kinase	0	2 / 0
Complement factor D	CFD	P00746	CHEMBL2176771	Protease	0	2 / 0

## Sheet: DRAR-CPI
PDB ID	Putative target	Function	Docking Score	Z'-score	gene
1A7C_2	Plasminogen activator inhibitor 1	This inhibitor acts as 'bait' for tissue plasminogenactivator, urokinase, and protein C. Its rapid interaction withTPA may function as a major control point in the regulation offibrinolysis.	-79.233	-2.60888	SERPINE1
1I7I	Peroxisome proliferator-activated receptor gamma	Receptor that binds peroxisome proliferators such ashypolipidemic drugs and fatty acids. Once activated by a ligand,the receptor binds to a promoter element in the gene for acyl-CoAoxidase and activates its transcription. It therefore controls theperoxisomal beta-oxidation pathway of fatty acids. Key regulatorof adipocyte differentiation and glucose homeostasis.	-74.0994	-2.10576	PPARG
1LQV	Endothelial protein C receptor	Binds activated protein C. Enhances protein C activationby the thrombin-thrombomodulin complex; plays a role in theprotein C pathway controlling blood coagulation.	-69.855	-1.89537	PROCR
1OLM	SEC14-like protein 2	Carrier protein. Binds to some hydrophobic molecules andpromotes their transfer between the different cellular sites.Binds with high affinity to alpha-tocopherol. Also binds with aweaker affinity to other tocopherols and to tocotrienols. May havea transcriptional activatory activity via its association withalpha-tocopherol. Probably recognizes and binds some squalenestructure, suggesting that it …	-77.6607	-1.47384	SEC14L2
1DKF	Retinoic acid receptor alpha	This is a receptor for retinoic acid. Retinoic acid hasprofound effects on vertebrate development, is a morphogen and isa powerful teratogen. This receptor controls cell function bydirectly regulating gene expression. Regulates expression oftarget genes in a ligand-dependent manner by recruiting chromatincomplexes containing MLL5. Mediates retinoic acid-inducedgranulopoiesis.	-73.2085	-1.31175	RARA
1ZSX	Voltage-gated potassium channel subunit beta-2	Accessory potassium channel protein which modulates theactivity of the pore-forming alpha subunit. Alters functionalproperties of Kv1.4.	-73.7963	-1.30509	KCNAB2
1A7C_1	Plasminogen activator inhibitor 1	This inhibitor acts as 'bait' for tissue plasminogenactivator, urokinase, and protein C. Its rapid interaction withTPA may function as a major control point in the regulation offibrinolysis.	-77.0276	-1.18262	SERPINE1
1VJ5	Epoxide hydrolase 2	Acts on epoxides (alkene oxides, oxiranes) and areneoxides. Plays a role in xenobiotic metabolism by degradingpotentially toxic epoxides. Also determines steady-state levels ofphysiological mediators. Has low phosphatase activity.	-74.7279	-1.16237	EPHX2
1UHL_2	Retinoic acid receptor RXR-beta	Nuclear hormone receptor. Involved in the retinoic acidresponse pathway. Binds 9-cis retinoic acid (9C-RA).	-71.9328	-1.15455	RXRB
1ZBQ	Peroxisomal multifunctional enzyme type 2	Bifunctional enzyme acting on the peroxisomal beta-oxidation pathway for fatty acids. Catalyzes the formation of 3-ketoacyl-CoA intermediates from both straight-chain and 2-methyl-branched-chain fatty acids.	-76.2192	-1.14556	HSD17B4
1QAB	Retinol-binding protein 4	Delivers retinol from the liver stores to the peripheraltissues. In plasma, the RBP-retinol complex interacts withtransthyretin, this prevents its loss by filtration through thekidney glomeruli.	-70.1513	-1.11619	RBP4
1HDR	Dihydropteridine reductase	The product of this enzyme, tetrahydrobiopterin (BH-4),is an essential cofactor for phenylalanine, tyrosine, andtryptophan hydroxylases.	-67.4128	-1.08975	QDPR
1FW1	Maleylacetoacetate isomerase	Bifunctional enzyme showing minimal glutathione-conjugating activity with ethacrynic acid and 7-chloro-4-nitrobenz-2-oxa-1,3-diazole and maleylacetoacetate isomeraseactivity. Has also low glutathione peroxidase activity with T-butyl and cumene hydroperoxides. Is able to catalyze theglutathione dependent oxygenation of dichloroacetic acid toglyoxylic acid.	-66.8485	-1.01098	GSTZ1
1A7A_1	Adenosylhomocysteinase	Adenosylhomocysteine is a competitive inhibitor of S-adenosyl-L-methionine-dependent methyl transferase reactions;therefore adenosylhomocysteinase may play a key role in thecontrol of methylations via regulation of the intracellularconcentration of adenosylhomocysteine.	-73.4106	-1.01064	AHCY
2E8A	Heat shock 70 kDa protein 1	In cooperation with other chaperones, Hsp70s stabilizepreexistent proteins against aggregation and mediate the foldingof newly translated polypeptides in the cytosol as well as withinorganelles. These chaperones participate in all these processesthrough their ability to recognize nonnative conformations ofother proteins. They bind extended peptide segments with a nethydrophobic character exposed …	-81.9674	-0.977901	HSPA1A
1MC5_1	Alcohol dehydrogenase class-3	Class-III ADH is remarkably ineffective in oxidizingethanol, but it readily catalyzes the oxidation of long-chainprimary alcohols and the oxidation of S-(hydroxymethyl)glutathione.	-71.379	-0.940781	ADH5
1JNK	Mitogen-activated protein kinase 10	Responds to activation by environmental stress and pro-inflammatory cytokines by phosphorylating a number oftranscription factors, primarily components of AP-1 such as c-Junand ATF2 and thus regulates AP-1 transcriptional activity.Required for stress-induced neuronal apoptosis and thepathogenesis of glutamate excitotoxicity (By similarity).	-69.6591	-0.904509	MAPK10
1D3H_2	Dihydroorotate dehydrogenase, mitochondrial		-72.1189	-0.896624	DHODH
1LT8	Betaine--homocysteine S-methyltransferase 1	Involved in the regulation of homocysteine metabolism.Converts betaine and homocysteine to dimethylglycine andmethionine, respectively. This reaction is also required for theirreversible oxidation of choline.	-65.1984	-0.810599	BHMT
3BWY	Catechol O-methyltransferase	Catalyzes the O-methylation, and thereby theinactivation, of catecholamine neurotransmitters and catecholhormones. Also shortens the biological half-lives of certainneuroactive drugs, like L-DOPA, alpha-methyl DOPA andisoproterenol.	-66.6376	-0.742668	COMT
2F2S	Acetyl-CoA acetyltransferase, mitochondrial	Plays a major role in ketone body metabolism.	-62.1428	-0.728015	ACAT1
1Y0S	Peroxisome proliferator-activated receptor delta	Ligand-activated transcription factor. Receptor thatbinds peroxisome proliferators such as hypolipidemic drugs andfatty acids. Has a preference for poly-unsaturated fatty acids,such as gamma-linoleic acid and eicosapentanoic acid. Onceactivated by a ligand, the receptor binds to promoter elements oftarget genes. Regulates the peroxisomal beta-oxidation pathway offatty acids. Functions as transcri…	-68.2263	-0.674932	PPARD
2C3Q	Glutathione S-transferase theta-1	Conjugation of reduced glutathione to a wide number ofexogenous and endogenous hydrophobic electrophiles. Acts on 1,2-epoxy-3-(4-nitrophenoxy)propane, phenethylisothiocyanate 4-nitrobenzyl chloride and 4-nitrophenethyl bromide. Displaysglutathione peroxidase activity with cumene hydroperoxide.	-67.5621	-0.520052	GSTT1
1I0Z	L-lactate dehydrogenase B chain		-67.2915	-0.432941	LDHB
1Z57	Dual specificity protein kinase CLK1	Phosphorylates serine- and arginine-rich (SR) proteinsof the spliceosomal complex may be a constituent of a network ofregulatory mechanisms that enable SR proteins to control RNAsplicing. Phosphorylates serines, threonines and tyrosines (Bysimilarity).	-68.8193	-0.429384	CLK1
1XAP	Retinoic acid receptor beta	This is a receptor for retinoic acid. This metabolitehas profound effects on vertebrate development. Retinoic acid is amorphogen and is a powerful teratogen. This receptor controls cellfunction by directly regulating gene expression.	-60.426	-0.386097	RARB
1ONQ	T-cell surface glycoprotein CD1a	Antigen-presenting protein that binds self and non-selflipid and glycolipid antigens and presents them to T-cellreceptors on natural killer T-cells.	-69.0536	-0.344594	CD1A
2OBD	Cholesteryl ester transfer protein	Involved in the transfer of insoluble cholesteryl estersin the reverse transport of cholesterol.	-64.1182	-0.336329	CETP
1IRJ	Protein S100-A9	Calcium-binding protein. Has antimicrobial activitytowards bacteria and fungi. Important for resistance to invasionby pathogenic bacteria. Up-regulates transcription of genes thatare under the control of NF-kappa-B. Plays a role in thedevelopment of endotoxic shock in response to bacteriallipopolysaccharide (LPS) (By similarity). Promotes tubulinpolymerization when unphosphorylated. Promotes phag…	-56.8513	-0.306647	S100A9
1R5K	Estrogen receptor	Nuclear hormone receptor. The steroid hormones and theirreceptors are involved in the regulation of eukaryotic geneexpression and affect cellular proliferation and differentiationin target tissues. Can activate the transcriptional activity ofTFF1.	-62.4569	-0.297014	ESR1
2DFD	Malate dehydrogenase, mitochondrial		-67.5072	-0.223369	MDH2
1ZKK_2	Histone-lysine N-methyltransferase SETD8	Histone methyltransferase that specificallymonomethylates 'Lys-20' of histone H4. H4 'Lys-20' monomethylationis enriched during mitosis and represents a specific tag forepigenetic transcriptional repression. Mainly functions ineuchromatin regions, thereby playing a central role in thesilencing of euchromatic genes. Required for cell proliferation,probably by contributing to the maintenance of pro…	-67.6196	-0.181049	/
1DIA	C-1-tetrahydrofolate synthase, cytoplasmic		-57.18	-0.165893	MTHFD1
1FE3	Fatty acid-binding protein, brain	B-FABP could be involved in the transport of a so farunknown hydrophobic ligand with potential morphogenic activityduring CNS development. It is required for the establishment ofthe radial glial fiber system in developing brain, a system thatis necessary for the migration of immature neurons to establishcortical layers (By similarity).	-66.3766	-0.161071	FABP7
1NI4	Pyruvate dehydrogenase E1 component subunit beta, mitochondrial	The pyruvate dehydrogenase complex catalyzes the overallconversion of pyruvate to acetyl-CoA and CO(2). It containsmultiple copies of three enzymatic components: pyruvatedehydrogenase (E1), dihydrolipoamide acetyltransferase (E2) andlipoamide dehydrogenase (E3).	-57.8276	-0.13365	PDHA1
2C6Q	GMP reductase 2	Catalyzes the irreversible NADPH-dependent deaminationof GMP to IMP. It functions in the conversion of nucleobase,nucleoside and nucleotide derivatives of G to A nucleotides, andin maintaining the intracellular balance of A and G nucleotides.Plays a role in modulating cellular differentiation.	-76.8237	-0.105745	GMPR2
1ZXM	DNA topoisomerase 2-alpha	Control of topological states of DNA by transientbreakage and subsequent rejoining of DNA strands. Topoisomerase IImakes double-strand breaks.	-70.3784	-0.0989214	TOP2A
2G1N	Renin	Renin is a highly specific endopeptidase, whose onlyknown function is to generate angiotensin I from angiotensinogenin the plasma, initiating a cascade of reactions that produce anelevation of blood pressure and increased sodium retention by thekidney.	-66.8082	-0.0931019	REN
1KTA	Branched-chain-amino-acid aminotransferase, mitochondrial	Catalyzes the first reaction in the catabolism of theessential branched chain amino acids leucine, isoleucine, andvaline. May also function as a transporter of branched chainalpha-keto acids.	-62.4239	-0.0777699	BCAT2
1QIA	Stromelysin-1	Can degrade fibronectin, laminin, gelatins of type I,III, IV, and V; collagens III, IV, X, and IX, and cartilageproteoglycans. Activates procollagenase.	-67.0157	-0.0748468	MMP3
1O6L	RAC-beta serine/threonine-protein kinase	General protein kinase capable of phosphorylatingseveral known proteins.	-68.8374	-0.0665335	AKT2
1IE8	Vitamin D3 receptor	Nuclear hormone receptor. Transcription factor thatmediates the action of vitamin D3 by controlling the expression ofhormone sensitive genes. Regulates transcription of hormonesensitive genes via its association with the WINAC complex, achromatin-remodeling complex. Recruited to promoters via itsinteraction with the WINAC complex subunit BAZ1B/WSTF, whichmediates the interaction with acetylated h…	-61.6833	-0.0456953	VDR
1J1B	Glycogen synthase kinase-3 beta	Participates in the Wnt signaling pathway. Implicated inthe hormonal control of several regulatory proteins includingglycogen synthase, MYB and the transcription factor JUN.Phosphorylates JUN at sites proximal to its DNA-binding domain,thereby reducing its affinity for DNA. Phosphorylates MUC1 inbreast cancer cells, and decreases the interaction of MUC1 withCTNNB1/beta-catenin. Phosphorylates CTN…	-65.9023	-0.0437299	GSK3B
1JKL	Death-associated protein kinase 1	Calcium/calmodulin-dependent serine/threonine kinasewhich acts as a positive regulator of apoptosis.	-64.5182	-0.0249092	DAPK1
1KBQ	NAD(P)H dehydrogenase [quinone] 1	The enzyme apparently serves as a quinone reductase inconnection with conjugation reactions of hydroquinons involved indetoxification pathways as well as in biosynthetic processes suchas the vitamin K-dependent gamma-carboxylation of glutamateresidues in prothrombin synthesis.	-54.5738	-0.00487687	NQO1
1MUO	Serine/threonine-protein kinase 6	Contributes to the regulation of cell cycle progression.Required for normal mitosis. Associates with the centrosome andthe spindle microtubules during mitosis and functions incentrosome maturation, spindle assembly, maintenance of spindlebipolarity, centrosome separation and mitotic checkpoint control.Phosphorylates numerous target proteins, including ARHGEF2, BRCA1,KIF2A, NDEL1, PARD3, PLK1 and …	-61.6447	0.00849317	AURKA
1UDT	cGMP-specific 3',5'-cyclic phosphodiesterase	Plays a role in signal transduction by regulating theintracellular concentration of cyclic nucleotides. Thisphosphodiesterase catalyzes the specific hydrolysis of cGMP to 5'-GMP.	-70.5238	0.0266643	PDE5A
1J8F	NAD-dependent deacetylase sirtuin-2	NAD-dependent protein deacetylase, which deacetylatesthe 'Lys-40' of alpha-tubulin. Involved in the control of mitoticexit in the cell cycle, probably via its role in the regulation ofcytoskeleton.	-57.5502	0.042531	SIRT2
2B4Y_2	NAD-dependent deacetylase sirtuin-5	NAD-dependent protein deacetylase that activates CPS1and contributes to the regulation of blood ammonia levels duringprolonged fasting. Deacetylates CPS1 and increases CPS1 activityin response to elevated NAD levels during fasting (By similarity).Can deacetylate cytochrome c and a number of other proteins (invitro).	-60.4398	0.0650037	/
1P4M_2	Riboflavin kinase	Catalyzes the phosphorylation of riboflavin (vitamin B2)to form flavin-mononucleotide (FMN).	-61.6733	0.0728022	RFK
1YV5	Farnesyl pyrophosphate synthetase	Key enzyme in isoprenoid biosynthesis which catalyzesthe formation of farnesyl diphosphate (FPP), a precursor forseveral classes of essential metabolites including sterols,dolichols, carotenoids, and ubiquinones. FPP also serves assubstrate for protein farnesylation and geranylgeranylation.Catalyzes the sequential condensation of isopentenyl pyrophosphatewith the allylic pyrophosphates, dimethyla…	-69.7024	0.0781453	FDPS
1OIQ	Cell division protein kinase 2	Involved in the control of the cell cycle. Interactswith cyclins A, B1, B3, D, or E. Activity of CDK2 is maximalduring S phase and G2.	-60.0764	0.128483	CDK2
1QR6	NAD-dependent malic enzyme, mitochondrial		-66.7492	0.166717	ME2
1PTW	cAMP-specific 3',5'-cyclic phosphodiesterase 4D	Hydrolyzes the second messenger cAMP, which is a keyregulator of many important physiological processes.	-66.5409	0.225691	PDE4D
1POZ	CD44 antigen	Receptor for hyaluronic acid (HA). Mediates cell-celland cell-matrix interactions through its affinity for HA, andpossibly also through its affinity for other ligands such asosteopontin, collagens, and matrix metalloproteinases (MMPs).Adhesion with HA plays an important role in cell migration, tumorgrowth and progression. Also involved in lymphocyte activation,recirculation and homing, and in hem…	-47.4307	0.229804	CD44
1IMB	Inositol monophosphatase	Responsible for the provision of inositol required forsynthesis of phosphatidylinositol and polyphosphoinositides andhas been implicated as the pharmacological target for lithiumaction in brain. Can use myo-inositol monophosphates, myo-inositol-1,3-diphosphate, myo-inositol-1,4-diphosphate, scyllo-inositol-phosphate, glucose-1-phosphate, glucose-6-phosphate,fructose-1-phosphate, beta-glycerophosp…	-68.1685	0.35492	IMPA1
1W7N	Kynurenine--oxoglutarate transaminase 1	Catalyzes the irreversible transamination of the L-tryptophan metabolite L-kynurenine to form kynurenic acid (KA).Metabolizes the cysteine conjugates of certain halogenated alkenesand alkanes to form reactive metabolites. Catalyzes the beta-elimination of S-conjugates and Se-conjugates of L-(seleno)cysteine, resulting in the cleavage of the C-S or C-Sebond.	-59.0708	0.369737	KYAT1
1CTR	Calmodulin	Calmodulin mediates the control of a large number ofenzymes and other proteins by Ca(2+). Among the enzymes to bestimulated by the calmodulin-Ca(2+) complex are a number ofprotein kinases and phosphatases. Together with CEP110 andcentrin, is involved in a genetic pathway that regulates thecentrosome cycle and progression through cytokinesis.	-61.4758	0.383856	CALM1
1NM8	Carnitine O-acetyltransferase	Carnitine acetylase is specific for short chain fattyacids. Carnitine acetylase seems to affect the flux through thepyruvate dehydrogenase complex. It may be involved as well in thetransport of acetyl-CoA into mitochondria.	-65.433	0.386044	CRAT
1EXX	Retinoic acid receptor gamma	This is a receptor for retinoic acid. This metabolitehas profound effects on vertebrate development. Retinoic acid is amorphogen and is a powerful teratogen. This receptor controls cellfunction by directly regulating gene expression.	-47.9557	0.390159	RARG
2B4Y_1	NAD-dependent deacetylase sirtuin-5	NAD-dependent protein deacetylase that activates CPS1and contributes to the regulation of blood ammonia levels duringprolonged fasting. Deacetylates CPS1 and increases CPS1 activityin response to elevated NAD levels during fasting (By similarity).Can deacetylate cytochrome c and a number of other proteins (invitro).	-60.1791	0.404889	/
1G47	LIM and senescent cell antigen-like-containing domain protein 1	Effector of integrin and growth factor signaling,coupling surface receptors to downstream signaling moleculesinvolved in the regulation of cell survival, cell proliferationand cell differentiation. Focal adhesion protein part of thecomplex ILK-PINCH. This complex is considered to be one of theconvergence points of integrin- and growth factor-signalingpathway.	-46.3724	0.424316	LIMS1
2ILK	Interleukin-10	Inhibits the synthesis of a number of cytokines,including IFN-gamma, IL-2, IL-3, TNF and GM-CSF produced byactivated macrophages and by helper T-cells.	-52.4761	0.431588	IL10
1XOS	cAMP-specific 3',5'-cyclic phosphodiesterase 4B	Hydrolyzes the second messenger cAMP, which is a keyregulator of many important physiological processes. May beinvolved in mediating central nervous system effects oftherapeutic agents ranging from antidepressants to antiasthmaticand anti-inflammatory agents.	-66.2159	0.432377	PDE4B
1AUT	Vitamin K-dependent protein C	Protein C is a vitamin K-dependent serine protease thatregulates blood coagulation by inactivating factors Va and VIIIain the presence of calcium ions and phospholipids.	-60.7357	0.45276	PROC
1CYN	Peptidyl-prolyl cis-trans isomerase B	PPIases accelerate the folding of proteins. It catalyzesthe cis-trans isomerization of proline imidic peptide bonds inoligopeptides.	-56.059	0.455521	PPIB
5P21	GTPase HRas	Ras proteins bind GDP/GTP and possess intrinsic GTPaseactivity.	-62.33	0.47078	HRAS
1EAX	Suppressor of tumorigenicity protein 14	Degrades extracellular matrix. Proposed to play a rolein breast cancer invasion and metastasis. Exhibits trypsin-likeactivity as defined by cleavage of synthetic substrates with Argor Lys as the P1 site.	-59.9117	0.499164	ST14
1F6O	DNA-3-methyladenine glycosylase	Hydrolysis of the deoxyribose N-glycosidic bond toexcise 3-methyladenine, and 7-methylguanine from the damaged DNApolymer formed by alkylation lesions.	-58.5113	0.510408	MPG
1QCY	Integrin alpha-1	Integrin alpha-1/beta-1 is a receptor for laminin andcollagen. It recognizes the proline-hydroxylated sequence G-F-P-G-E-R in collagen.	-50.3597	0.511254	ITGA1
1QJA	14-3-3 protein zeta/delta	Adapter protein implicated in the regulation of a largespectrum of both general and specialized signaling pathway. Bindsto a large number of partners, usually by recognition of aphosphoserine or phosphothreonine motif. Binding generally resultsin the modulation of the activity of the binding partner.	-52.5285	0.528879	YWHAZ
1R74	Glycine N-methyltransferase	Catalyzes the methylation of glycine by using S-adenosylmethionine (AdoMet) to form N-methylglycine (sarcosine)with the concomitant production of S-adenosylhomocysteine(AdoHcy). Possible crucial role in the regulation of tissueconcentration of AdoMet and of metabolism of methionine.	-64.1857	0.534588	GNMT
1YOL	Proto-oncogene tyrosine-protein kinase Src		-56.3138	0.573634	SRC
2HHA	Dipeptidyl peptidase 4	Cell surface glycoprotein receptor involved in thecostimulatory signal essential for T-cell receptor (TCR)-mediatedT-cell activation. Acts as a positive regulator of T-cellcoactivation, by binding at least ADA, CAV1, IGF2R, and PTPRC. Itsbinding to CAV1 and CARD11 induces T-cell proliferation and NF-kappa-B activation in a T-cell receptor/CD3-dependent manner. Itsinteraction with ADA also regulat…	-60.8478	0.58103	DPP4
1G8Q	CD81 antigen	May play an important role in the regulation of lymphomacell growth. Interacts with a 16-kDa Leu-13 protein to form acomplex possibly involved in signal transduction. May acts a theviral receptor for HCV.	-51.9757	0.581771	CD81
1Q4O	Serine/threonine-protein kinase PLK1	Serine/threonine-protein kinase that performs severalimportant functions throughout M phase of the cell cycle,including the regulation of centrosome maturation and spindleassembly, the removal of cohesins from chromosome arms, theinactivation of APC/C inhibitors, and the regulation of mitoticexit and cytokinesis. Required for recovery after DNA damagecheckpoint and entry into mitosis. Required fo…	-54.8988	0.586466	PLK1
1XBA	Tyrosine-protein kinase SYK	Positive effector of BCR-stimulated responses. Couplesthe B-cell antigen receptor (BCR) to the mobilization of calciumion either through a phosphoinositide 3-kinase-dependent pathway,when not phosphorylated on tyrosines of the linker region, orthrough a phospholipase C-gamma-dependent pathway, whenphosphorylated on Tyr-348 and Tyr-352. Thus the differentialphosphorylation of Syk can determine the…	-62.8435	0.588425	SYK
11GS	Glutathione S-transferase P	Conjugation of reduced glutathione to a wide number ofexogenous and endogenous hydrophobic electrophiles.	-54.7063	0.594408	GSTP1
1HFC	Interstitial collagenase	Cleaves collagens of types I, II, and III at one site inthe helical domain. Also cleaves collagens of types VII and X. Incase of HIV infection, interacts and cleaves the secreted viralTat protein, leading to a decrease in neuronal Tat's mediatedneurotoxicity.	-57.953	0.604351	MMP1
1GMN	Hepatocyte growth factor	HGF is a potent mitogen for mature parenchymalhepatocyte cells, seems to be an hepatotrophic factor, and acts asgrowth factor for a broad spectrum of tissues and cell types. Ithas no detectable protease activity.	-45.1321	0.607632	HGF
2BX8_2	Serum albumin	Serum albumin, the main protein of plasma, has a goodbinding capacity for water, Ca(2+), Na(+), K(+), fatty acids,hormones, bilirubin and drugs. Its main function is the regulationof the colloidal osmotic pressure of blood. Major zinc transporterin plasma, typically binds about 80% of all plasma zinc.	-51.6147	0.662702	ALB
1NY3	MAP kinase-activated protein kinase 2	Its physiological substrate seems to be the small heatshock protein (HSP27/HSP25). In vitro can phosphorylate glycogensynthase at 'Ser-7' and tyrosine hydroxylase (on 'Ser-19' and'Ser-40'). This kinase phosphorylates Ser in the peptide sequence,Hyd-X-R-X(2)-S, where Hyd is a large hydrophobic residue (Bysimilarity). Mediates both ERK and p38 MAPK/MAPK14 dependentneutrophil responses. Participates…	-62.9073	0.665267	MAPKAPK2
2QYK	cAMP-specific 3',5'-cyclic phosphodiesterase 4A	Hydrolyzes the second messenger cAMP, which is a keyregulator of many important physiological processes.	-61.7926	0.671248	PDE4A
2C30	Serine/threonine-protein kinase PAK 6	The activated kinase acts on a variety of targets (Bysimilarity).	-53.8453	0.680543	PAK6
1MQ0	Cytidine deaminase	This enzyme scavenge exogenous and endogenous cytidineand 2'-deoxycytidine for UMP synthesis.	-58.4692	0.693868	CDA
1ICE	Caspase-1	Thiol protease that cleaves IL-1 beta between an Asp andan Ala, releasing the mature cytokine which is involved in avariety of inflammatory processes. Important for defense againstpathogens. Cleaves and activates sterol regulatory element bindingproteins (SREBPs). Can also promote apoptosis.	-53.254	0.718171	CASP1
2PK4	Plasminogen	Plasmin dissolves the fibrin of blood clots and acts asa proteolytic factor in a variety of other processes includingembryonic development, tissue remodeling, tumor invasion, andinflammation; in ovulation it weakens the walls of the Graafianfollicle. It activates the urokinase-type plasminogen activator,collagenases and several complement zymogens, such as C1 and C5.It cleaves fibrin, fibronectin…	-48.7904	0.733504	PLG
2OJ9	Insulin-like growth factor 1 receptor	This receptor binds insulin-like growth factor 1 (IGF1)with a high affinity and IGF2 with a lower affinity. It has atyrosine-protein kinase activity, which is necessary for theactivation of the IGF1-stimulated downstream signaling cascade.When present in a hybrid receptor with INSR, binds IGF1.PubMed:12138094 shows that hybrid receptors composed of IGF1R andINSR isoform Long are activated with a …	-59.3039	0.743606	IGF1R
1XQZ	Proto-oncogene serine/threonine-protein kinase Pim-1	May affect the structure or silencing of chromatin byphosphorylating HP1 gamma/CBX3. Isoform 2 promotes the G1/Stransition of the cell cycle via up-regulation of CDK2 activityand phosphorylation of CDKN1B, resulting in enhanced nuclearexport and proteasome-dependent degradation of CDKN1B. Isoform 2also represses CDKN1B transcription by phosphorylating andinactivating the transcription factor FOXO…	-59.4548	0.771865	PIM1
1C8P	Cytokine receptor common subunit beta	High affinity receptor for interleukin-3, interleukin-5and granulocyte-macrophage colony-stimulating factor.	-53.6937	0.788491	CSF2RB
1G0Y	Interleukin-1 receptor type I	Receptor for interleukin-1 alpha (IL-1A), beta (IL-1B),and interleukin-1 receptor antagonist protein (IL-1RA). Binding tothe agonist leads to the activation of NF-kappa-B. Signalinginvolves formation of a ternary complex containing IL1RAP, TOLLIP,MYD88, and IRAK1 or IRAK2.	-56.7085	0.804505	IL1R1
1JBQ	Cystathionine beta-synthase	Only known pyridoxal phosphate-dependent enzyme thatcontains heme. Important regulator of hydrogen sulfide, especiallyin the brain, utilizing cysteine instead of serine to catalyze theformation of hydrogen sulfide. Hydrogen sulfide is agastratransmitter with signaling and cytoprotective effects suchas acting as a neuromodulator in the brain to protect neuronsagainst hypoxic injury (By similarity).	-60.641	0.816971	CBS
1VCU	Sialidase-2	Hydrolyzes sialylated compounds.	-59.6064	0.918898	NEU2
1OSH	Bile acid receptor	Ligand-activated transcription factor. Receptor for bileacids such as chenodeoxycholic acid, lithocholic acid anddeoxycholic acid. Represses the transcription of the cholesterol7-alpha-hydroxylase gene (CYP7A1) through the induction of NR0B2or FGF19 expression, via two distinct mechanisms. Activates theintestinal bile acid-binding protein (IBABP). Activates thetranscription of bile salt export pu…	-49.294	0.922674	NR1H4
1JAP	Neutrophil collagenase	Can degrade fibrillar type I, II, and III collagens.	-53.0765	1.03415	MMP8
1G54	Carbonic anhydrase 4	Reversible hydration of carbon dioxide. May stimulatethe sodium/bicarbonate transporter activity of SLC4A4.	-58.6111	1.07262	CA2
1HNF_1	T-cell surface antigen CD2	CD2 interacts with lymphocyte function-associatedantigen (LFA-3) and CD48/BCM1 to mediate adhesion between T-cellsand other cell types. CD2 is implicated in the triggering of T-cells, the cytoplasmic domain is implicated in the signalingfunction.	-42.4843	1.0836	CD2
1I7B	S-adenosylmethionine decarboxylase proenzyme		-51.2384	1.08768	AMD1
1A3B	Prothrombin	Thrombin, which cleaves bonds after Arg and Lys,converts fibrinogen to fibrin and activates factors V, VII, VIII,XIII, and, in complex with thrombomodulin, protein C. Functions inblood homeostasis, inflammation and wound healing.	-57.3229	1.12385	F2
1D7K	Ornithine decarboxylase		-58.8857	1.1314	ODC1
1H0C	Serine--pyruvate aminotransferase		-45.9171	1.20421	AGXT
1M17	Epidermal growth factor receptor	Receptor for EGF, but also for other members of the EGFfamily, as TGF-alpha, amphiregulin, betacellulin, heparin-bindingEGF-like growth factor, GP30 and vaccinia virus growth factor. Isinvolved in the control of cell growth and differentiation.Phosphorylates MUC1 in breast cancer cells and increases theinteraction of MUC1 with SRC and CTNNB1/beta-catenin.Isoform 2 may act as an antagonist of EGF …	-57.7131	1.26214	EGFR
2VGB	Pyruvate kinase isozymes R/L	Plays a key role in glycolysis (By similarity).	-62.6724	1.39713	PKLR
1NAX	Thyroid hormone receptor beta	High affinity receptor for triiodothyronine.	-24.7539	1.6588	THRB
1Z6J	Coagulation factor VII	Initiates the extrinsic pathway of blood coagulation.Serine protease that circulates in the blood in a zymogen form.Factor VII is converted to factor VIIa by factor Xa, factor XIIa,factor IXa, or thrombin by minor proteolysis. In the presence oftissue factor and calcium ions, factor VIIa then converts factor Xto factor Xa by limited proteolysis. Factor VIIa will also convertfactor IX to factor IX…	-58.4973	1.66788	F7
2AYO	Ubiquitin carboxyl-terminal hydrolase 14	Proteasome-associated deubiquitinase which releasesubiquitin from the proteasome targeted ubiquitinated proteins.Ensures the regeneration of ubiquitin at the proteasome. Is areversibly associated subunit of the proteasome and a largefraction of proteasome-free protein exists within the cell.Required for the degradation of the chemokine receptor CXCR4 whichis critical for CXCL12-induced cell chemo…	-51.2596	1.87183	UBC
1N7I	Phenylethanolamine N-methyltransferase	Converts noradrenaline to adrenaline.	-11.5105	1.9176	PNMT
1Z8D_1	Glycogen phosphorylase, muscle form	Phosphorylase is an important allosteric enzyme incarbohydrate metabolism. Enzymes from different sources differ intheir regulatory mechanisms and in their natural substrates.However, all known phosphorylases share catalytic and structuralproperties.	-34.3849	2.13783	PYGM

## Sheet: Total targets of vitamin k2
Supplementary Table 1 Total targets of vitamin k2
GPR35
MAOB
IDO1
GSR
MAOA
CDC25B
TNKS
ACACB
DUSP1
CCKAR
MAPK10
TRPV1
MPEG1
CALCRL
FAAH
HRH1
CTSS
HRH2
EP300
TGM2
PDE10A
SLC5A7
TGM1
F13A1
HDAC1
DAGLA
PSEN2
HTR1A
DRD2
HTR2A
HTR2C
DRD3
SMO
PRKCA
IKBKB
PDGFRA
TACR2
CCNT1
AGTR1
GPR119
APEX1
NPC1L1
MAPK8
PLA2G7
NPY5R
MOGAT2
BDKRB2
MAPK1
DHODH
F2
CHRM2
EPHX2
DRD4
KCNH2
ECE1
NR1H4
TBXA2R
NQO2
HDAC3
ABL1
HDAC6
KIT
HDAC2
MAPK14
PARP1
HDAC8
NMBR
SYK
MAPK9
ICMT
TOP2A
PDGFRB
ADRA1D
EGFR
FGFR1
SLC8A1
SLC6A4
MAPK12
MTNR1A
MTNR1B
MMP13
HPGDS
ADORA2A
ADORA2B
ALOX5
EPHX1
AGTR2
PFKFB3
BDKRB1
PTPN2
STS
BMP1
POLK
POLH
RORC
FLT4
FLT3
CFD
SERPINE1
PPARG
PROCR
SEC14L2
RARA
KCNAB2
RXRB
HSD17B4
RBP4
QDPR
GSTZ1
AHCY
HSPA1A
ADH5
BHMT
COMT
ACAT1
PPARD
GSTT1
LDHB
CLK1
RARB
CD1A
CETP
S100A9
ESR1
MDH2
/
MTHFD1
FABP7
PDHA1
GMPR2
REN
BCAT2
MMP3
AKT2
VDR
GSK3B
DAPK1
NQO1
AURKA
PDE5A
SIRT2
RFK
FDPS
CDK2
ME2
PDE4D
CD44
IMPA1
KYAT1
CALM1
CRAT
RARG
LIMS1
IL10
PDE4B
PROC
PPIB
HRAS
ST14
MPG
ITGA1
YWHAZ
GNMT
SRC
DPP4
CD81
PLK1
GSTP1
MMP1
HGF
ALB
MAPKAPK2
PDE4A
PAK6
CDA
CASP1
PLG
IGF1R
PIM1
CSF2RB
IL1R1
CBS
NEU2
MMP8
CA2
CD2
AMD1
ODC1
AGXT
PKLR
THRB
F7
UBC
PNMT
PYGM
