# Supplementary material for: Network and 16S rRNA Sequencing-Combined Approach Provides Insightal Evidence of Vitamin K2 for Salt-Sensitive Hypertension
Source: Front Nutr. 2021 Feb 24;8:639467. doi: 10.3389/fnut.2021.639467 (PMC7943625; doi:10.3389/fnut.2021.639467)
Supplement: Supplementary file 2 [file Table_2.XLSX]

## Sheet: Genecard
Gene Symbol	Description	Category	Gifts	GC Id	Relevance score	GeneCards Link
HSD11B2	Hydroxysteroid 11-Beta Dehydrogenase 2	Protein Coding	47	GC16P067433	264.59	https://www.genecards.org/cgi-bin/carddisp.pl?gene=HSD11B2
ACE	Angiotensin I Converting Enzyme	Protein Coding	51	GC17P063477	264.49	https://www.genecards.org/cgi-bin/carddisp.pl?gene=ACE
NR3C2	Nuclear Receptor Subfamily 3 Group C Member 2	Protein Coding	49	GC04M148078	262.9	https://www.genecards.org/cgi-bin/carddisp.pl?gene=NR3C2
AGT	Angiotensinogen	Protein Coding	51	GC01M230702	262.12	https://www.genecards.org/cgi-bin/carddisp.pl?gene=AGT
CYP11B1	Cytochrome P450 Family 11 Subfamily B Member 1	Protein Coding	47	GC08M142872	261.19	https://www.genecards.org/cgi-bin/carddisp.pl?gene=CYP11B1
BMPR2	Bone Morphogenetic Protein Receptor Type 2	Protein Coding	51	GC02P202376	260.38	https://www.genecards.org/cgi-bin/carddisp.pl?gene=BMPR2
CYP11B2	Cytochrome P450 Family 11 Subfamily B Member 2	Protein Coding	47	GC08M142910	258.87	https://www.genecards.org/cgi-bin/carddisp.pl?gene=CYP11B2
NR3C1	Nuclear Receptor Subfamily 3 Group C Member 1	Protein Coding	51	GC05M143277	257.03	https://www.genecards.org/cgi-bin/carddisp.pl?gene=NR3C1
WNK4	WNK Lysine Deficient Protein Kinase 4	Protein Coding	45	GC17P043869	247.39	https://www.genecards.org/cgi-bin/carddisp.pl?gene=WNK4
AGTR1	Angiotensin II Receptor Type 1	Protein Coding	51	GC03P148697	246.41	https://www.genecards.org/cgi-bin/carddisp.pl?gene=AGTR1
SCNN1A	Sodium Channel Epithelial 1 Subunit Alpha	Protein Coding	48	GC12M006346	246.25	https://www.genecards.org/cgi-bin/carddisp.pl?gene=SCNN1A
KCNK3	Potassium Two Pore Domain Channel Subfamily K Member 3	Protein Coding	50	GC02P026692	244.59	https://www.genecards.org/cgi-bin/carddisp.pl?gene=KCNK3
KCNJ5	Potassium Inwardly Rectifying Channel Subfamily J Member 5	Protein Coding	48	GC11P128891	244.03	https://www.genecards.org/cgi-bin/carddisp.pl?gene=KCNJ5
WNK1	WNK Lysine Deficient Protein Kinase 1	Protein Coding	48	GC12P000733	242.25	https://www.genecards.org/cgi-bin/carddisp.pl?gene=WNK1
KLHL3	Kelch Like Family Member 3	Protein Coding	43	GC05M137617	239.58	https://www.genecards.org/cgi-bin/carddisp.pl?gene=KLHL3
ENG	Endoglin	Protein Coding	48	GC09M127815	239.03	https://www.genecards.org/cgi-bin/carddisp.pl?gene=ENG
FN1	Fibronectin 1	Protein Coding	51	GC02M215360	235.74	https://www.genecards.org/cgi-bin/carddisp.pl?gene=FN1
NOS3	Nitric Oxide Synthase 3	Protein Coding	52	GC07P150990	233.48	https://www.genecards.org/cgi-bin/carddisp.pl?gene=NOS3
SCNN1G	Sodium Channel Epithelial 1 Subunit Gamma	Protein Coding	47	GC16P023182	232.58	https://www.genecards.org/cgi-bin/carddisp.pl?gene=SCNN1G
THBD	Thrombomodulin	Protein Coding	45	GC20M023026	232.34	https://www.genecards.org/cgi-bin/carddisp.pl?gene=THBD
CAV1	Caveolin 1	Protein Coding	50	GC07P116524	231.91	https://www.genecards.org/cgi-bin/carddisp.pl?gene=CAV1
SCNN1B	Sodium Channel Epithelial 1 Subunit Beta	Protein Coding	50	GC16P023278	228.88	https://www.genecards.org/cgi-bin/carddisp.pl?gene=SCNN1B
GNAS	GNAS Complex Locus	Protein Coding	53	GC20P058839	224.79	https://www.genecards.org/cgi-bin/carddisp.pl?gene=GNAS
PKD1	Polycystin 1, Transient Receptor Potential Channel Interacting	Protein Coding	46	GC16M002170	223.08	https://www.genecards.org/cgi-bin/carddisp.pl?gene=PKD1
ADD1	Adducin 1	Protein Coding	45	GC04P002856	222.46	https://www.genecards.org/cgi-bin/carddisp.pl?gene=ADD1
JAK2	Janus Kinase 2	Protein Coding	55	GC09P004985	222.41	https://www.genecards.org/cgi-bin/carddisp.pl?gene=JAK2
MMP2	Matrix Metallopeptidase 2	Protein Coding	55	GC16P055390	220.93	https://www.genecards.org/cgi-bin/carddisp.pl?gene=MMP2
CORIN	Corin, Serine Peptidase	Protein Coding	45	GC04M047596	219.72	https://www.genecards.org/cgi-bin/carddisp.pl?gene=CORIN
CACNA1D	Calcium Voltage-Gated Channel Subunit Alpha1 D	Protein Coding	48	GC03P053328	219.67	https://www.genecards.org/cgi-bin/carddisp.pl?gene=CACNA1D
FBN1	Fibrillin 1	Protein Coding	47	GC15M048408	219.02	https://www.genecards.org/cgi-bin/carddisp.pl?gene=FBN1
PDE3A	Phosphodiesterase 3A	Protein Coding	50	GC12P020294	219	https://www.genecards.org/cgi-bin/carddisp.pl?gene=PDE3A
ELN	Elastin	Protein Coding	45	GC07P074027	218.37	https://www.genecards.org/cgi-bin/carddisp.pl?gene=ELN
CCN2	Cellular Communication Network Factor 2	Protein Coding	40	GC06M131948	215.75	https://www.genecards.org/cgi-bin/carddisp.pl?gene=CCN2
MEN1	Menin 1	Protein Coding	48	GC11M064803	215.09	https://www.genecards.org/cgi-bin/carddisp.pl?gene=MEN1
MIR21	MicroRNA 21	RNA Gene	24	GC17P059841	215.09	https://www.genecards.org/cgi-bin/carddisp.pl?gene=MIR21
APOA1	Apolipoprotein A1	Protein Coding	50	GC11M116835	214.68	https://www.genecards.org/cgi-bin/carddisp.pl?gene=APOA1
GATA4	GATA Binding Protein 4	Protein Coding	50	GC08P011676	213.95	https://www.genecards.org/cgi-bin/carddisp.pl?gene=GATA4
TP53	Tumor Protein P53	Protein Coding	55	GC17M007661	213.07	https://www.genecards.org/cgi-bin/carddisp.pl?gene=TP53
NOS2	Nitric Oxide Synthase 2	Protein Coding	51	GC17M027756	212.39	https://www.genecards.org/cgi-bin/carddisp.pl?gene=NOS2
EGF	Epidermal Growth Factor	Protein Coding	52	GC04P109912	211.7	https://www.genecards.org/cgi-bin/carddisp.pl?gene=EGF
FLT1	Fms Related Receptor Tyrosine Kinase 1	Protein Coding	52	GC13M028300	210.31	https://www.genecards.org/cgi-bin/carddisp.pl?gene=FLT1
PTGIS	Prostaglandin I2 Synthase	Protein Coding	48	GC20M049503	210.19	https://www.genecards.org/cgi-bin/carddisp.pl?gene=PTGIS
SMAD3	SMAD Family Member 3	Protein Coding	50	GC15P067063	209.61	https://www.genecards.org/cgi-bin/carddisp.pl?gene=SMAD3
MIR17	MicroRNA 17	RNA Gene	21	GC13P091350	209.61	https://www.genecards.org/cgi-bin/carddisp.pl?gene=MIR17
SLC2A4	Solute Carrier Family 2 Member 4	Protein Coding	47	GC17P007282	209.42	https://www.genecards.org/cgi-bin/carddisp.pl?gene=SLC2A4
TRPC6	Transient Receptor Potential Cation Channel Subfamily C Member 6	Protein Coding	50	GC11M101356	208.9	https://www.genecards.org/cgi-bin/carddisp.pl?gene=TRPC6
INSR	Insulin Receptor	Protein Coding	55	GC19M007112	208.64	https://www.genecards.org/cgi-bin/carddisp.pl?gene=INSR
TEK	TEK Receptor Tyrosine Kinase	Protein Coding	52	GC09P027109	208.19	https://www.genecards.org/cgi-bin/carddisp.pl?gene=TEK
B2M	Beta-2-Microglobulin	Protein Coding	50	GC15P044711	207.86	https://www.genecards.org/cgi-bin/carddisp.pl?gene=B2M
MTOR	Mechanistic Target Of Rapamycin Kinase	Protein Coding	54	GC01M011106	207.47	https://www.genecards.org/cgi-bin/carddisp.pl?gene=MTOR
COMT	Catechol-O-Methyltransferase	Protein Coding	52	GC22P019941	207.47	https://www.genecards.org/cgi-bin/carddisp.pl?gene=COMT
KCNQ1	Potassium Voltage-Gated Channel Subfamily Q Member 1	Protein Coding	51	GC11P002444	207.07	https://www.genecards.org/cgi-bin/carddisp.pl?gene=KCNQ1
IRS1	Insulin Receptor Substrate 1	Protein Coding	49	GC02M226731	207.07	https://www.genecards.org/cgi-bin/carddisp.pl?gene=IRS1
XPNPEP3	X-Prolyl Aminopeptidase 3	Protein Coding	42	GC22P040857	205.46	https://www.genecards.org/cgi-bin/carddisp.pl?gene=XPNPEP3
CYP17A1	Cytochrome P450 Family 17 Subfamily A Member 1	Protein Coding	50	GC10M102830	205.29	https://www.genecards.org/cgi-bin/carddisp.pl?gene=CYP17A1
RETN	Resistin	Protein Coding	45	GC19P007669	204.55	https://www.genecards.org/cgi-bin/carddisp.pl?gene=RETN
MIR483	MicroRNA 483	RNA Gene	19	GC11M002178	204.55	https://www.genecards.org/cgi-bin/carddisp.pl?gene=MIR483
MGP	Matrix Gla Protein	Protein Coding	43	GC12M014881	203.8	https://www.genecards.org/cgi-bin/carddisp.pl?gene=MGP
PPARG	Peroxisome Proliferator Activated Receptor Gamma	Protein Coding	54	GC03P012287	203.05	https://www.genecards.org/cgi-bin/carddisp.pl?gene=PPARG
APOE	Apolipoprotein E	Protein Coding	52	GC19P044906	203.05	https://www.genecards.org/cgi-bin/carddisp.pl?gene=APOE
PKD2	Polycystin 2, Transient Receptor Potential Cation Channel	Protein Coding	47	GC04P088007	203.05	https://www.genecards.org/cgi-bin/carddisp.pl?gene=PKD2
APOB	Apolipoprotein B	Protein Coding	45	GC02M020956	202.29	https://www.genecards.org/cgi-bin/carddisp.pl?gene=APOB
FOS	Fos Proto-Oncogene, AP-1 Transcription Factor Subunit	Protein Coding	52	GC14P075278	201.53	https://www.genecards.org/cgi-bin/carddisp.pl?gene=FOS
TTR	Transthyretin	Protein Coding	51	GC18P031557	200.76	https://www.genecards.org/cgi-bin/carddisp.pl?gene=TTR
LCAT	Lecithin-Cholesterol Acyltransferase	Protein Coding	48	GC16M067939	200.76	https://www.genecards.org/cgi-bin/carddisp.pl?gene=LCAT
GBA	Glucosylceramidase Beta	Protein Coding	49	GC01M155234	199.98	https://www.genecards.org/cgi-bin/carddisp.pl?gene=GBA
EGFR	Epidermal Growth Factor Receptor	Protein Coding	56	GC07P055019	199.2	https://www.genecards.org/cgi-bin/carddisp.pl?gene=EGFR
GJA1	Gap Junction Protein Alpha 1	Protein Coding	52	GC06P121436	199.2	https://www.genecards.org/cgi-bin/carddisp.pl?gene=GJA1
MC4R	Melanocortin 4 Receptor	Protein Coding	46	GC18M060371	199.2	https://www.genecards.org/cgi-bin/carddisp.pl?gene=MC4R
KCNJ11	Potassium Inwardly Rectifying Channel Subfamily J Member 11	Protein Coding	49	GC11M017364	198.41	https://www.genecards.org/cgi-bin/carddisp.pl?gene=KCNJ11
LOX	Lysyl Oxidase	Protein Coding	46	GC05M122063	198.41	https://www.genecards.org/cgi-bin/carddisp.pl?gene=LOX
KCNMB1	Potassium Calcium-Activated Channel Subfamily M Regulatory Beta Subunit 1	Protein Coding	43	GC05M170374	198.41	https://www.genecards.org/cgi-bin/carddisp.pl?gene=KCNMB1
MYLK	Myosin Light Chain Kinase	Protein Coding	54	GC03M123610	197.61	https://www.genecards.org/cgi-bin/carddisp.pl?gene=MYLK
CACNA1C	Calcium Voltage-Gated Channel Subunit Alpha1 C	Protein Coding	50	GC12P001970	197.61	https://www.genecards.org/cgi-bin/carddisp.pl?gene=CACNA1C
LDLR	Low Density Lipoprotein Receptor	Protein Coding	50	GC19P011061	197.61	https://www.genecards.org/cgi-bin/carddisp.pl?gene=LDLR
GCGR	Glucagon Receptor	Protein Coding	48	GC17P081804	197.61	https://www.genecards.org/cgi-bin/carddisp.pl?gene=GCGR
IRS2	Insulin Receptor Substrate 2	Protein Coding	45	GC13M109752	197.61	https://www.genecards.org/cgi-bin/carddisp.pl?gene=IRS2
MIR146A	MicroRNA 146a	RNA Gene	24	GC05P160485	197.61	https://www.genecards.org/cgi-bin/carddisp.pl?gene=MIR146A
FLNA	Filamin A	Protein Coding	50	GC0XM154348	196.8	https://www.genecards.org/cgi-bin/carddisp.pl?gene=FLNA
GNB3	G Protein Subunit Beta 3	Protein Coding	48	GC12P006839	196.8	https://www.genecards.org/cgi-bin/carddisp.pl?gene=GNB3
SH2B3	SH2B Adaptor Protein 3	Protein Coding	47	GC12P111405	196.8	https://www.genecards.org/cgi-bin/carddisp.pl?gene=SH2B3
INF2	Inverted Formin, FH2 And WH2 Domain Containing	Protein Coding	41	GC14P104690	196.8	https://www.genecards.org/cgi-bin/carddisp.pl?gene=INF2
ELP1	Elongator Complex Protein 1	Protein Coding	35	GC09M108868	196.8	https://www.genecards.org/cgi-bin/carddisp.pl?gene=ELP1
MIR222	MicroRNA 222	RNA Gene	21	GC0XM045747	196.8	https://www.genecards.org/cgi-bin/carddisp.pl?gene=MIR222
MIR155	MicroRNA 155	RNA Gene	19	GC21P025573	196.8	https://www.genecards.org/cgi-bin/carddisp.pl?gene=MIR155
MYH6	Myosin Heavy Chain 6	Protein Coding	47	GC14M023380	195.99	https://www.genecards.org/cgi-bin/carddisp.pl?gene=MYH6
DARS2	Aspartyl-TRNA Synthetase 2, Mitochondrial	Protein Coding	43	GC01P173824	195.99	https://www.genecards.org/cgi-bin/carddisp.pl?gene=DARS2
MIR27A	MicroRNA 27a	RNA Gene	22	GC19M013987	195.99	https://www.genecards.org/cgi-bin/carddisp.pl?gene=MIR27A
MIR33A	MicroRNA 33a	RNA Gene	19	GC22P041900	195.99	https://www.genecards.org/cgi-bin/carddisp.pl?gene=MIR33A
PRKG1	Protein Kinase CGMP-Dependent 1	Protein Coding	52	GC10P050991	195.17	https://www.genecards.org/cgi-bin/carddisp.pl?gene=PRKG1
PTPN1	Protein Tyrosine Phosphatase Non-Receptor Type 1	Protein Coding	52	GC20P050510	195.17	https://www.genecards.org/cgi-bin/carddisp.pl?gene=PTPN1
MIR143	MicroRNA 143	RNA Gene	23	GC05P149410	195.17	https://www.genecards.org/cgi-bin/carddisp.pl?gene=MIR143
HYT5	Hypertension, Essential, Susceptibility To, 5	Genetic Locus	2	GC20U900425	195.17	https://www.genecards.org/cgi-bin/carddisp.pl?gene=HYT5
HYT6	Hypertension, Essential, Susceptibility To, 6	Genetic Locus	2	GC05U901045	195.17	https://www.genecards.org/cgi-bin/carddisp.pl?gene=HYT6
ECE1	Endothelin Converting Enzyme 1	Protein Coding	48	GC01M021217	194.34	https://www.genecards.org/cgi-bin/carddisp.pl?gene=ECE1
COL4A5	Collagen Type IV Alpha 5 Chain	Protein Coding	43	GC0XP108439	194.34	https://www.genecards.org/cgi-bin/carddisp.pl?gene=COL4A5
CELA2A	Chymotrypsin Like Elastase 2A	Protein Coding	40	GC01P015456	194.34	https://www.genecards.org/cgi-bin/carddisp.pl?gene=CELA2A
MT-CO1	Mitochondrially Encoded Cytochrome C Oxidase I	Protein Coding	35	GCMTP005906	194.34	https://www.genecards.org/cgi-bin/carddisp.pl?gene=MT-CO1
HYT1	Hypertension, Essential, Susceptibility To, 1	Genetic Locus	3	GC17U990303	194.34	https://www.genecards.org/cgi-bin/carddisp.pl?gene=HYT1
HYT2	Hypertension, Essential, Susceptibility To, 2	Genetic Locus	3	GC15U990105	194.34	https://www.genecards.org/cgi-bin/carddisp.pl?gene=HYT2
HYT3	Hypertension, Essential, Susceptibility To, 3	Genetic Locus	3	GC02U900228	194.34	https://www.genecards.org/cgi-bin/carddisp.pl?gene=HYT3
HYT4	Hypertension, Essential, Susceptibility To, 4	Genetic Locus	3	GC12U900475	194.34	https://www.genecards.org/cgi-bin/carddisp.pl?gene=HYT4
HYT8	Hypertension, Essential, Susceptibility To, 8	Genetic Locus	3	GC18U900482	194.34	https://www.genecards.org/cgi-bin/carddisp.pl?gene=HYT8
HYT7	Hypertension, Essential, Susceptibility To, 7	Genetic Locus	2	GC03U901240	194.34	https://www.genecards.org/cgi-bin/carddisp.pl?gene=HYT7
F12	Coagulation Factor XII	Protein Coding	48	GC05M177402	193.5	https://www.genecards.org/cgi-bin/carddisp.pl?gene=F12
DUOX2	Dual Oxidase 2	Protein Coding	44	GC15M045092	193.5	https://www.genecards.org/cgi-bin/carddisp.pl?gene=DUOX2
CYP3A5	Cytochrome P450 Family 3 Subfamily A Member 5	Protein Coding	48	GC07M099648	192.65	https://www.genecards.org/cgi-bin/carddisp.pl?gene=CYP3A5
ATP1B1	ATPase Na+/K+ Transporting Subunit Beta 1	Protein Coding	48	GC01P169105	192.65	https://www.genecards.org/cgi-bin/carddisp.pl?gene=ATP1B1
RGS5	Regulator Of G Protein Signaling 5	Protein Coding	41	GC01M163111	192.65	https://www.genecards.org/cgi-bin/carddisp.pl?gene=RGS5
REN	Renin	Protein Coding	50	GC01M204154	139.32	https://www.genecards.org/cgi-bin/carddisp.pl?gene=REN
EDN1	Endothelin 1	Protein Coding	48	GC06P012290	132.79	https://www.genecards.org/cgi-bin/carddisp.pl?gene=EDN1
POMC	Proopiomelanocortin	Protein Coding	50	GC02M025160	129.18	https://www.genecards.org/cgi-bin/carddisp.pl?gene=POMC
ALB	Albumin	Protein Coding	51	GC04P073397	122.95	https://www.genecards.org/cgi-bin/carddisp.pl?gene=ALB
VEGFA	Vascular Endothelial Growth Factor A	Protein Coding	51	GC06P043770	122.69	https://www.genecards.org/cgi-bin/carddisp.pl?gene=VEGFA
TNF	Tumor Necrosis Factor	Protein Coding	53	GC06P033397	122.17	https://www.genecards.org/cgi-bin/carddisp.pl?gene=TNF
NPPB	Natriuretic Peptide B	Protein Coding	45	GC01M011858	120.59	https://www.genecards.org/cgi-bin/carddisp.pl?gene=NPPB
VWF	Von Willebrand Factor	Protein Coding	50	GC12M005917	119.51	https://www.genecards.org/cgi-bin/carddisp.pl?gene=VWF
F3	Coagulation Factor III, Tissue Factor	Protein Coding	47	GC01M094530	119.24	https://www.genecards.org/cgi-bin/carddisp.pl?gene=F3
IL6	Interleukin 6	Protein Coding	51	GC07P022765	118.97	https://www.genecards.org/cgi-bin/carddisp.pl?gene=IL6
F2	Coagulation Factor II, Thrombin	Protein Coding	50	GC11P046720	118.97	https://www.genecards.org/cgi-bin/carddisp.pl?gene=F2
CRP	C-Reactive Protein	Protein Coding	48	GC01M159715	118.97	https://www.genecards.org/cgi-bin/carddisp.pl?gene=CRP
SLC12A3	Solute Carrier Family 12 Member 3	Protein Coding	48	GC16P056865	116.13	https://www.genecards.org/cgi-bin/carddisp.pl?gene=SLC12A3
LEP	Leptin	Protein Coding	49	GC07P128241	115.88	https://www.genecards.org/cgi-bin/carddisp.pl?gene=LEP
IGF1	Insulin Like Growth Factor 1	Protein Coding	50	GC12M102395	115.6	https://www.genecards.org/cgi-bin/carddisp.pl?gene=IGF1
CXCL8	C-X-C Motif Chemokine Ligand 8	Protein Coding	43	GC04P073740	115.31	https://www.genecards.org/cgi-bin/carddisp.pl?gene=CXCL8
SERPINE1	Serpin Family E Member 1	Protein Coding	52	GC07P101127	115.02	https://www.genecards.org/cgi-bin/carddisp.pl?gene=SERPINE1
NPPA	Natriuretic Peptide A	Protein Coding	48	GC01M011846	115.02	https://www.genecards.org/cgi-bin/carddisp.pl?gene=NPPA
ADIPOQ	Adiponectin, C1Q And Collagen Domain Containing	Protein Coding	47	GC03P186842	114.8	https://www.genecards.org/cgi-bin/carddisp.pl?gene=ADIPOQ
CLCNKB	Chloride Voltage-Gated Channel Kb	Protein Coding	45	GC01P016043	114.78	https://www.genecards.org/cgi-bin/carddisp.pl?gene=CLCNKB
INS	Insulin	Protein Coding	50	GC11M002159	114.43	https://www.genecards.org/cgi-bin/carddisp.pl?gene=INS
SLC12A1	Solute Carrier Family 12 Member 1	Protein Coding	48	GC15P048191	114.09	https://www.genecards.org/cgi-bin/carddisp.pl?gene=SLC12A1
CD40LG	CD40 Ligand	Protein Coding	49	GC0XP136649	113.84	https://www.genecards.org/cgi-bin/carddisp.pl?gene=CD40LG
SELP	Selectin P	Protein Coding	47	GC01M169558	113.54	https://www.genecards.org/cgi-bin/carddisp.pl?gene=SELP
AQP2	Aquaporin 2	Protein Coding	48	GC12P049950	113.39	https://www.genecards.org/cgi-bin/carddisp.pl?gene=AQP2
SERPINC1	Serpin Family C Member 1	Protein Coding	49	GC01M174131	113.24	https://www.genecards.org/cgi-bin/carddisp.pl?gene=SERPINC1
ADM	Adrenomedullin	Protein Coding	45	GC11P010304	112.63	https://www.genecards.org/cgi-bin/carddisp.pl?gene=ADM
IL1B	Interleukin 1 Beta	Protein Coding	50	GC02M112829	112.02	https://www.genecards.org/cgi-bin/carddisp.pl?gene=IL1B
KDR	Kinase Insert Domain Receptor	Protein Coding	55	GC04M055078	111.72	https://www.genecards.org/cgi-bin/carddisp.pl?gene=KDR
SLC6A4	Solute Carrier Family 6 Member 4	Protein Coding	49	GC17M030194	111.72	https://www.genecards.org/cgi-bin/carddisp.pl?gene=SLC6A4
SGK1	Serum/Glucocorticoid Regulated Kinase 1	Protein Coding	50	GC06M134169	111.6	https://www.genecards.org/cgi-bin/carddisp.pl?gene=SGK1
PRSS8	Serine Protease 8	Protein Coding	45	GC16M031132	111.6	https://www.genecards.org/cgi-bin/carddisp.pl?gene=PRSS8
MMP9	Matrix Metallopeptidase 9	Protein Coding	54	GC20P046008	111.09	https://www.genecards.org/cgi-bin/carddisp.pl?gene=MMP9
PLAT	Plasminogen Activator, Tissue Type	Protein Coding	51	GC08M042174	111.09	https://www.genecards.org/cgi-bin/carddisp.pl?gene=PLAT
KCNJ1	Potassium Inwardly Rectifying Channel Subfamily J Member 1	Protein Coding	48	GC11M128741	110.86	https://www.genecards.org/cgi-bin/carddisp.pl?gene=KCNJ1
STK39	Serine/Threonine Kinase 39	Protein Coding	45	GC02M167954	110.86	https://www.genecards.org/cgi-bin/carddisp.pl?gene=STK39
HMOX1	Heme Oxygenase 1	Protein Coding	54	GC22P035380	110.47	https://www.genecards.org/cgi-bin/carddisp.pl?gene=HMOX1
TLR4	Toll Like Receptor 4	Protein Coding	52	GC09P117704	110.47	https://www.genecards.org/cgi-bin/carddisp.pl?gene=TLR4
UTS2	Urotensin 2	Protein Coding	42	GC01M007904	110.47	https://www.genecards.org/cgi-bin/carddisp.pl?gene=UTS2
VCAM1	Vascular Cell Adhesion Molecule 1	Protein Coding	47	GC01P100719	110.15	https://www.genecards.org/cgi-bin/carddisp.pl?gene=VCAM1
NEDD4L	NEDD4 Like E3 Ubiquitin Protein Ligase	Protein Coding	48	GC18P058044	110.11	https://www.genecards.org/cgi-bin/carddisp.pl?gene=NEDD4L
WNK3	WNK Lysine Deficient Protein Kinase 3	Protein Coding	40	GC0XM054193	110.11	https://www.genecards.org/cgi-bin/carddisp.pl?gene=WNK3
IL10	Interleukin 10	Protein Coding	49	GC01M206767	109.83	https://www.genecards.org/cgi-bin/carddisp.pl?gene=IL10
MTHFR	Methylenetetrahydrofolate Reductase	Protein Coding	48	GC01M011785	109.83	https://www.genecards.org/cgi-bin/carddisp.pl?gene=MTHFR
SST	Somatostatin	Protein Coding	43	GC03M187668	109.83	https://www.genecards.org/cgi-bin/carddisp.pl?gene=SST
TGFB1	Transforming Growth Factor Beta 1	Protein Coding	54	GC19M041301	108.54	https://www.genecards.org/cgi-bin/carddisp.pl?gene=TGFB1
ICAM1	Intercellular Adhesion Molecule 1	Protein Coding	52	GC19P010270	108.54	https://www.genecards.org/cgi-bin/carddisp.pl?gene=ICAM1
EDNRA	Endothelin Receptor Type A	Protein Coding	50	GC04P147480	108.54	https://www.genecards.org/cgi-bin/carddisp.pl?gene=EDNRA
AGTR2	Angiotensin II Receptor Type 2	Protein Coding	44	GC0XP116170	108.54	https://www.genecards.org/cgi-bin/carddisp.pl?gene=AGTR2
FGF2	Fibroblast Growth Factor 2	Protein Coding	49	GC04P122826	108.21	https://www.genecards.org/cgi-bin/carddisp.pl?gene=FGF2
PDE5A	Phosphodiesterase 5A	Protein Coding	46	GC04M119494	108.21	https://www.genecards.org/cgi-bin/carddisp.pl?gene=PDE5A
SELE	Selectin E	Protein Coding	45	GC01M169722	108.21	https://www.genecards.org/cgi-bin/carddisp.pl?gene=SELE
PGF	Placental Growth Factor	Protein Coding	45	GC14M074941	108.21	https://www.genecards.org/cgi-bin/carddisp.pl?gene=PGF
IL4	Interleukin 4	Protein Coding	48	GC05P132673	107.88	https://www.genecards.org/cgi-bin/carddisp.pl?gene=IL4
SPP1	Secreted Phosphoprotein 1	Protein Coding	48	GC04P087975	107.88	https://www.genecards.org/cgi-bin/carddisp.pl?gene=SPP1
CRH	Corticotropin Releasing Hormone	Protein Coding	45	GC08M066176	107.54	https://www.genecards.org/cgi-bin/carddisp.pl?gene=CRH
PRL	Prolactin	Protein Coding	44	GC06M022230	107.54	https://www.genecards.org/cgi-bin/carddisp.pl?gene=PRL
CCL2	C-C Motif Chemokine Ligand 2	Protein Coding	50	GC17P034255	107.21	https://www.genecards.org/cgi-bin/carddisp.pl?gene=CCL2
IL18	Interleukin 18	Protein Coding	45	GC11M112143	107.21	https://www.genecards.org/cgi-bin/carddisp.pl?gene=IL18
EPO	Erythropoietin	Protein Coding	43	GC07P100720	107.21	https://www.genecards.org/cgi-bin/carddisp.pl?gene=EPO
CAT	Catalase	Protein Coding	51	GC11P034460	106.53	https://www.genecards.org/cgi-bin/carddisp.pl?gene=CAT
LEPR	Leptin Receptor	Protein Coding	51	GC01P065421	106.53	https://www.genecards.org/cgi-bin/carddisp.pl?gene=LEPR
CHGA	Chromogranin A	Protein Coding	44	GC14P092923	106.53	https://www.genecards.org/cgi-bin/carddisp.pl?gene=CHGA
CALCA	Calcitonin Related Polypeptide Alpha	Protein Coding	44	GC11M014945	106.53	https://www.genecards.org/cgi-bin/carddisp.pl?gene=CALCA
TIMP1	TIMP Metallopeptidase Inhibitor 1	Protein Coding	47	GC0XP047583	106.19	https://www.genecards.org/cgi-bin/carddisp.pl?gene=TIMP1
KNG1	Kininogen 1	Protein Coding	45	GC03P186717	106.19	https://www.genecards.org/cgi-bin/carddisp.pl?gene=KNG1
CD4	CD4 Molecule	Protein Coding	51	GC12P006786	105.85	https://www.genecards.org/cgi-bin/carddisp.pl?gene=CD4
CST3	Cystatin C	Protein Coding	45	GC20M023608	105.85	https://www.genecards.org/cgi-bin/carddisp.pl?gene=CST3
MIR126	MicroRNA 126	RNA Gene	23	GC09P136670	105.85	https://www.genecards.org/cgi-bin/carddisp.pl?gene=MIR126
EDNRB	Endothelin Receptor Type B	Protein Coding	50	GC13M077895	105.5	https://www.genecards.org/cgi-bin/carddisp.pl?gene=EDNRB
HSD11B1	Hydroxysteroid 11-Beta Dehydrogenase 1	Protein Coding	51	GC01P209686	105.15	https://www.genecards.org/cgi-bin/carddisp.pl?gene=HSD11B1
GGT1	Gamma-Glutamyltransferase 1	Protein Coding	48	GC22P024583	105.15	https://www.genecards.org/cgi-bin/carddisp.pl?gene=GGT1
GPT	Glutamic--Pyruvic Transaminase	Protein Coding	42	GC08P144502	105.15	https://www.genecards.org/cgi-bin/carddisp.pl?gene=GPT
KIT	KIT Proto-Oncogene, Receptor Tyrosine Kinase	Protein Coding	54	GC04P054657	104.8	https://www.genecards.org/cgi-bin/carddisp.pl?gene=KIT
PON1	Paraoxonase 1	Protein Coding	47	GC07M095297	104.8	https://www.genecards.org/cgi-bin/carddisp.pl?gene=PON1
ADRB3	Adrenoceptor Beta 3	Protein Coding	46	GC08M037962	104.8	https://www.genecards.org/cgi-bin/carddisp.pl?gene=ADRB3
AGER	Advanced Glycosylation End-Product Specific Receptor	Protein Coding	45	GC06M032180	104.8	https://www.genecards.org/cgi-bin/carddisp.pl?gene=AGER
HTR2A	5-Hydroxytryptamine Receptor 2A	Protein Coding	49	GC13M046831	104.45	https://www.genecards.org/cgi-bin/carddisp.pl?gene=HTR2A
VIP	Vasoactive Intestinal Peptide	Protein Coding	46	GC06P152750	104.45	https://www.genecards.org/cgi-bin/carddisp.pl?gene=VIP
AKT1	AKT Serine/Threonine Kinase 1	Protein Coding	56	GC14M104769	104.09	https://www.genecards.org/cgi-bin/carddisp.pl?gene=AKT1
PTGS2	Prostaglandin-Endoperoxide Synthase 2	Protein Coding	50	GC01M186640	104.09	https://www.genecards.org/cgi-bin/carddisp.pl?gene=PTGS2
OXT	Oxytocin/Neurophysin I Prepropeptide	Protein Coding	41	GC20P003068	104.09	https://www.genecards.org/cgi-bin/carddisp.pl?gene=OXT
TNFRSF1B	TNF Receptor Superfamily Member 1B	Protein Coding	49	GC01P012167	103.74	https://www.genecards.org/cgi-bin/carddisp.pl?gene=TNFRSF1B
NPHS1	NPHS1 Adhesion Molecule, Nephrin	Protein Coding	47	GC19M035825	103.74	https://www.genecards.org/cgi-bin/carddisp.pl?gene=NPHS1
PECAM1	Platelet And Endothelial Cell Adhesion Molecule 1	Protein Coding	41	GC17M064319	103.74	https://www.genecards.org/cgi-bin/carddisp.pl?gene=PECAM1
ATP1A1	ATPase Na+/K+ Transporting Subunit Alpha 1	Protein Coding	51	GC01P116372	103.37	https://www.genecards.org/cgi-bin/carddisp.pl?gene=ATP1A1
NOX4	NADPH Oxidase 4	Protein Coding	44	GC11M089324	103.37	https://www.genecards.org/cgi-bin/carddisp.pl?gene=NOX4
PLG	Plasminogen	Protein Coding	49	GC06P160702	103.01	https://www.genecards.org/cgi-bin/carddisp.pl?gene=PLG
PIK3C2A	Phosphatidylinositol-4-Phosphate 3-Kinase Catalytic Subunit Type 2 Alpha	Protein Coding	47	GC11M017165	103.01	https://www.genecards.org/cgi-bin/carddisp.pl?gene=PIK3C2A
PAPPA	Pappalysin 1	Protein Coding	42	GC09P116171	103.01	https://www.genecards.org/cgi-bin/carddisp.pl?gene=PAPPA
ATP1A4	ATPase Na+/K+ Transporting Subunit Alpha 4	Protein Coding	42	GC01P160151	103.01	https://www.genecards.org/cgi-bin/carddisp.pl?gene=ATP1A4
CASP3	Caspase 3	Protein Coding	52	GC04M184627	102.64	https://www.genecards.org/cgi-bin/carddisp.pl?gene=CASP3
CD8A	CD8a Molecule	Protein Coding	48	GC02M086784	102.64	https://www.genecards.org/cgi-bin/carddisp.pl?gene=CD8A
ANGPT1	Angiopoietin 1	Protein Coding	47	GC08M107246	102.64	https://www.genecards.org/cgi-bin/carddisp.pl?gene=ANGPT1
XDH	Xanthine Dehydrogenase	Protein Coding	47	GC02M031294	102.64	https://www.genecards.org/cgi-bin/carddisp.pl?gene=XDH
LNPEP	Leucyl And Cystinyl Aminopeptidase	Protein Coding	46	GC05P096935	102.64	https://www.genecards.org/cgi-bin/carddisp.pl?gene=LNPEP
NPPC	Natriuretic Peptide C	Protein Coding	41	GC02M231921	102.64	https://www.genecards.org/cgi-bin/carddisp.pl?gene=NPPC
MIR210	MicroRNA 210	RNA Gene	21	GC11M000622	102.64	https://www.genecards.org/cgi-bin/carddisp.pl?gene=MIR210
STAT3	Signal Transducer And Activator Of Transcription 3	Protein Coding	54	GC17M042313	102.27	https://www.genecards.org/cgi-bin/carddisp.pl?gene=STAT3
GAPDH	Glyceraldehyde-3-Phosphate Dehydrogenase	Protein Coding	50	GC12P006630	102.27	https://www.genecards.org/cgi-bin/carddisp.pl?gene=GAPDH
RHOA	Ras Homolog Family Member A	Protein Coding	48	GC03M049359	102.27	https://www.genecards.org/cgi-bin/carddisp.pl?gene=RHOA
KCNA5	Potassium Voltage-Gated Channel Subfamily A Member 5	Protein Coding	47	GC12P005043	102.27	https://www.genecards.org/cgi-bin/carddisp.pl?gene=KCNA5
RBP4	Retinol Binding Protein 4	Protein Coding	45	GC10M093591	102.27	https://www.genecards.org/cgi-bin/carddisp.pl?gene=RBP4
PPBP	Pro-Platelet Basic Protein	Protein Coding	45	GC04M073986	102.27	https://www.genecards.org/cgi-bin/carddisp.pl?gene=PPBP
ENPEP	Glutamyl Aminopeptidase	Protein Coding	44	GC04P110365	102.27	https://www.genecards.org/cgi-bin/carddisp.pl?gene=ENPEP
TLR2	Toll Like Receptor 2	Protein Coding	52	GC04P153684	101.9	https://www.genecards.org/cgi-bin/carddisp.pl?gene=TLR2
JUN	Jun Proto-Oncogene, AP-1 Transcription Factor Subunit	Protein Coding	51	GC01M058780	101.9	https://www.genecards.org/cgi-bin/carddisp.pl?gene=JUN
OLR1	Oxidized Low Density Lipoprotein Receptor 1	Protein Coding	45	GC12M013371	101.9	https://www.genecards.org/cgi-bin/carddisp.pl?gene=OLR1
NPR3	Natriuretic Peptide Receptor 3	Protein Coding	45	GC05P032689	101.9	https://www.genecards.org/cgi-bin/carddisp.pl?gene=NPR3
BDKRB2	Bradykinin Receptor B2	Protein Coding	45	GC14P096205	101.9	https://www.genecards.org/cgi-bin/carddisp.pl?gene=BDKRB2
DDAH2	Dimethylarginine Dimethylaminohydrolase 2	Protein Coding	44	GC06M031727	101.9	https://www.genecards.org/cgi-bin/carddisp.pl?gene=DDAH2
GHRL	Ghrelin And Obestatin Prepropeptide	Protein Coding	44	GC03M010285	101.9	https://www.genecards.org/cgi-bin/carddisp.pl?gene=GHRL
PF4	Platelet Factor 4	Protein Coding	43	GC04M073980	101.9	https://www.genecards.org/cgi-bin/carddisp.pl?gene=PF4
TH	Tyrosine Hydroxylase	Protein Coding	53	GC11M002163	101.53	https://www.genecards.org/cgi-bin/carddisp.pl?gene=TH
PRKD1	Protein Kinase D1	Protein Coding	51	GC14M029576	101.53	https://www.genecards.org/cgi-bin/carddisp.pl?gene=PRKD1
MPO	Myeloperoxidase	Protein Coding	51	GC17M058269	101.53	https://www.genecards.org/cgi-bin/carddisp.pl?gene=MPO
IFNG	Interferon Gamma	Protein Coding	50	GC12M068064	101.53	https://www.genecards.org/cgi-bin/carddisp.pl?gene=IFNG
IL2	Interleukin 2	Protein Coding	47	GC04M122451	101.53	https://www.genecards.org/cgi-bin/carddisp.pl?gene=IL2
GCG	Glucagon	Protein Coding	42	GC02M162142	101.53	https://www.genecards.org/cgi-bin/carddisp.pl?gene=GCG
DRD2	Dopamine Receptor D2	Protein Coding	52	GC11M113409	101.15	https://www.genecards.org/cgi-bin/carddisp.pl?gene=DRD2
PTH	Parathyroid Hormone	Protein Coding	48	GC11M013492	101.15	https://www.genecards.org/cgi-bin/carddisp.pl?gene=PTH
NPHS2	NPHS2 Stomatin Family Member, Podocin	Protein Coding	42	GC01M179519	101.15	https://www.genecards.org/cgi-bin/carddisp.pl?gene=NPHS2
MAPK8	Mitogen-Activated Protein Kinase 8	Protein Coding	51	GC10P048306	100.76	https://www.genecards.org/cgi-bin/carddisp.pl?gene=MAPK8
LPL	Lipoprotein Lipase	Protein Coding	51	GC08P019901	100.76	https://www.genecards.org/cgi-bin/carddisp.pl?gene=LPL
PPARA	Peroxisome Proliferator Activated Receptor Alpha	Protein Coding	47	GC22P046150	100.76	https://www.genecards.org/cgi-bin/carddisp.pl?gene=PPARA
CD34	CD34 Molecule	Protein Coding	45	GC01M207880	100.76	https://www.genecards.org/cgi-bin/carddisp.pl?gene=CD34
IL17A	Interleukin 17A	Protein Coding	44	GC06P052186	100.76	https://www.genecards.org/cgi-bin/carddisp.pl?gene=IL17A
UMOD	Uromodulin	Protein Coding	43	GC16M020344	100.76	https://www.genecards.org/cgi-bin/carddisp.pl?gene=UMOD
TRPC1	Transient Receptor Potential Cation Channel Subfamily C Member 1	Protein Coding	43	GC03P142724	100.76	https://www.genecards.org/cgi-bin/carddisp.pl?gene=TRPC1
PRDM10	PR/SET Domain 10	Protein Coding	35	GC11M129899	100.76	https://www.genecards.org/cgi-bin/carddisp.pl?gene=PRDM10
TLR3	Toll Like Receptor 3	Protein Coding	54	GC04P186059	100.38	https://www.genecards.org/cgi-bin/carddisp.pl?gene=TLR3
SRC	SRC Proto-Oncogene, Non-Receptor Tyrosine Kinase	Protein Coding	53	GC20P037344	100.38	https://www.genecards.org/cgi-bin/carddisp.pl?gene=SRC
SIRT1	Sirtuin 1	Protein Coding	51	GC10P067884	100.38	https://www.genecards.org/cgi-bin/carddisp.pl?gene=SIRT1
DBH	Dopamine Beta-Hydroxylase	Protein Coding	51	GC09P133636	100.38	https://www.genecards.org/cgi-bin/carddisp.pl?gene=DBH
TRPC3	Transient Receptor Potential Cation Channel Subfamily C Member 3	Protein Coding	50	GC04M121879	100.38	https://www.genecards.org/cgi-bin/carddisp.pl?gene=TRPC3
BDNF	Brain Derived Neurotrophic Factor	Protein Coding	48	GC11M027654	100.38	https://www.genecards.org/cgi-bin/carddisp.pl?gene=BDNF
NPY	Neuropeptide Y	Protein Coding	47	GC07P024290	100.38	https://www.genecards.org/cgi-bin/carddisp.pl?gene=NPY
TLR9	Toll Like Receptor 9	Protein Coding	46	GC03M052222	100.38	https://www.genecards.org/cgi-bin/carddisp.pl?gene=TLR9
LCN2	Lipocalin 2	Protein Coding	45	GC09P128149	100.38	https://www.genecards.org/cgi-bin/carddisp.pl?gene=LCN2
SHBG	Sex Hormone Binding Globulin	Protein Coding	43	GC17P007613	100.38	https://www.genecards.org/cgi-bin/carddisp.pl?gene=SHBG
HBA2	Hemoglobin Subunit Alpha 2	Protein Coding	43	GC16P001213	100.38	https://www.genecards.org/cgi-bin/carddisp.pl?gene=HBA2
MIR423	MicroRNA 423	RNA Gene	18	GC17P030117	100.38	https://www.genecards.org/cgi-bin/carddisp.pl?gene=MIR423
NGF	Nerve Growth Factor	Protein Coding	52	GC01M115285	99.99	https://www.genecards.org/cgi-bin/carddisp.pl?gene=NGF
CREB1	CAMP Responsive Element Binding Protein 1	Protein Coding	50	GC02P207529	99.99	https://www.genecards.org/cgi-bin/carddisp.pl?gene=CREB1
FGF23	Fibroblast Growth Factor 23	Protein Coding	47	GC12M004368	99.99	https://www.genecards.org/cgi-bin/carddisp.pl?gene=FGF23
KL	Klotho	Protein Coding	45	GC13P033016	99.99	https://www.genecards.org/cgi-bin/carddisp.pl?gene=KL
CCL5	C-C Motif Chemokine Ligand 5	Protein Coding	45	GC17M035871	99.99	https://www.genecards.org/cgi-bin/carddisp.pl?gene=CCL5
CDKN2B-AS1	CDKN2B Antisense RNA 1	RNA Gene	22	GC09P021994	99.99	https://www.genecards.org/cgi-bin/carddisp.pl?gene=CDKN2B-AS1
MMP1	Matrix Metallopeptidase 1	Protein Coding	53	GC11M102810	99.6	https://www.genecards.org/cgi-bin/carddisp.pl?gene=MMP1
MMP3	Matrix Metallopeptidase 3	Protein Coding	52	GC11M102835	99.6	https://www.genecards.org/cgi-bin/carddisp.pl?gene=MMP3
MAPK3	Mitogen-Activated Protein Kinase 3	Protein Coding	51	GC16M030117	99.6	https://www.genecards.org/cgi-bin/carddisp.pl?gene=MAPK3
CYP3A4	Cytochrome P450 Family 3 Subfamily A Member 4	Protein Coding	51	GC07M099759	99.6	https://www.genecards.org/cgi-bin/carddisp.pl?gene=CYP3A4
TRPV4	Transient Receptor Potential Cation Channel Subfamily V Member 4	Protein Coding	51	GC12M109783	99.6	https://www.genecards.org/cgi-bin/carddisp.pl?gene=TRPV4
CYBB	Cytochrome B-245 Beta Chain	Protein Coding	48	GC0XP037780	99.6	https://www.genecards.org/cgi-bin/carddisp.pl?gene=CYBB
F7	Coagulation Factor VII	Protein Coding	48	GC13P113105	99.6	https://www.genecards.org/cgi-bin/carddisp.pl?gene=F7
HMGCR	3-Hydroxy-3-Methylglutaryl-CoA Reductase	Protein Coding	47	GC05P075336	99.6	https://www.genecards.org/cgi-bin/carddisp.pl?gene=HMGCR
AVP	Arginine Vasopressin	Protein Coding	47	GC20M003082	99.6	https://www.genecards.org/cgi-bin/carddisp.pl?gene=AVP
SLC4A4	Solute Carrier Family 4 Member 4	Protein Coding	47	GC04P071063	99.6	https://www.genecards.org/cgi-bin/carddisp.pl?gene=SLC4A4
SREBF1	Sterol Regulatory Element Binding Transcription Factor 1	Protein Coding	45	GC17M017810	99.6	https://www.genecards.org/cgi-bin/carddisp.pl?gene=SREBF1
AMBP	Alpha-1-Microglobulin/Bikunin Precursor	Protein Coding	43	GC09M114060	99.6	https://www.genecards.org/cgi-bin/carddisp.pl?gene=AMBP
GGT2	Gamma-Glutamyltransferase 2	Protein Coding	32	GC22M021207	99.6	https://www.genecards.org/cgi-bin/carddisp.pl?gene=GGT2
GAS5	Growth Arrest Specific 5	RNA Gene	24	GC01M174119	99.6	https://www.genecards.org/cgi-bin/carddisp.pl?gene=GAS5
GGTLC3	Gamma-Glutamyltransferase Light Chain Family Member 3	Protein Coding	21	GC22M018516	99.6	https://www.genecards.org/cgi-bin/carddisp.pl?gene=GGTLC3
ALDH2	Aldehyde Dehydrogenase 2 Family Member	Protein Coding	52	GC12P111766	99.2	https://www.genecards.org/cgi-bin/carddisp.pl?gene=ALDH2
KCNMA1	Potassium Calcium-Activated Channel Subfamily M Alpha 1	Protein Coding	51	GC10M076869	99.2	https://www.genecards.org/cgi-bin/carddisp.pl?gene=KCNMA1
KLKB1	Kallikrein B1	Protein Coding	49	GC04P186208	99.2	https://www.genecards.org/cgi-bin/carddisp.pl?gene=KLKB1
TLR5	Toll Like Receptor 5	Protein Coding	49	GC01M223109	99.2	https://www.genecards.org/cgi-bin/carddisp.pl?gene=TLR5
NLRP3	NLR Family Pyrin Domain Containing 3	Protein Coding	48	GC01P247415	99.2	https://www.genecards.org/cgi-bin/carddisp.pl?gene=NLRP3
TYR	Tyrosinase	Protein Coding	48	GC11P089177	99.2	https://www.genecards.org/cgi-bin/carddisp.pl?gene=TYR
MB	Myoglobin	Protein Coding	45	GC22M035606	99.2	https://www.genecards.org/cgi-bin/carddisp.pl?gene=MB
UCP1	Uncoupling Protein 1	Protein Coding	45	GC04M140559	99.2	https://www.genecards.org/cgi-bin/carddisp.pl?gene=UCP1
APOC3	Apolipoprotein C3	Protein Coding	44	GC11P116829	99.2	https://www.genecards.org/cgi-bin/carddisp.pl?gene=APOC3
HSPA4	Heat Shock Protein Family A (Hsp70) Member 4	Protein Coding	43	GC05P133051	99.2	https://www.genecards.org/cgi-bin/carddisp.pl?gene=HSPA4
NTS	Neurotensin	Protein Coding	41	GC12P085876	99.2	https://www.genecards.org/cgi-bin/carddisp.pl?gene=NTS
LPA	Lipoprotein(A)	Protein Coding	41	GC06M160531	99.2	https://www.genecards.org/cgi-bin/carddisp.pl?gene=LPA
ESR1	Estrogen Receptor 1	Protein Coding	55	GC06P151656	98.8	https://www.genecards.org/cgi-bin/carddisp.pl?gene=ESR1
MME	Membrane Metalloendopeptidase	Protein Coding	52	GC03P155024	98.8	https://www.genecards.org/cgi-bin/carddisp.pl?gene=MME
DPP4	Dipeptidyl Peptidase 4	Protein Coding	51	GC02M161992	98.8	https://www.genecards.org/cgi-bin/carddisp.pl?gene=DPP4
MYH9	Myosin Heavy Chain 9	Protein Coding	50	GC22M036281	98.8	https://www.genecards.org/cgi-bin/carddisp.pl?gene=MYH9
NOS1	Nitric Oxide Synthase 1	Protein Coding	50	GC12M117208	98.8	https://www.genecards.org/cgi-bin/carddisp.pl?gene=NOS1
ADRB2	Adrenoceptor Beta 2	Protein Coding	50	GC05P148825	98.8	https://www.genecards.org/cgi-bin/carddisp.pl?gene=ADRB2
TLR7	Toll Like Receptor 7	Protein Coding	48	GC0XP012867	98.8	https://www.genecards.org/cgi-bin/carddisp.pl?gene=TLR7
ADIPOR1	Adiponectin Receptor 1	Protein Coding	46	GC01M202940	98.8	https://www.genecards.org/cgi-bin/carddisp.pl?gene=ADIPOR1
HP	Haptoglobin	Protein Coding	45	GC16P072089	98.8	https://www.genecards.org/cgi-bin/carddisp.pl?gene=HP
KLK4	Kallikrein Related Peptidase 4	Protein Coding	44	GC19M050907	98.8	https://www.genecards.org/cgi-bin/carddisp.pl?gene=KLK4
ADIPOR2	Adiponectin Receptor 2	Protein Coding	44	GC12P001670	98.8	https://www.genecards.org/cgi-bin/carddisp.pl?gene=ADIPOR2
HBA1	Hemoglobin Subunit Alpha 1	Protein Coding	43	GC16P001212	98.8	https://www.genecards.org/cgi-bin/carddisp.pl?gene=HBA1
APOL1	Apolipoprotein L1	Protein Coding	43	GC22P036253	98.8	https://www.genecards.org/cgi-bin/carddisp.pl?gene=APOL1
IAPP	Islet Amyloid Polypeptide	Protein Coding	41	GC12P021354	98.8	https://www.genecards.org/cgi-bin/carddisp.pl?gene=IAPP
VDR	Vitamin D Receptor	Protein Coding	53	GC12M047841	98.4	https://www.genecards.org/cgi-bin/carddisp.pl?gene=VDR
SOD2	Superoxide Dismutase 2	Protein Coding	52	GC06M159669	98.4	https://www.genecards.org/cgi-bin/carddisp.pl?gene=SOD2
PROC	Protein C, Inactivator Of Coagulation Factors Va And VIIIa	Protein Coding	51	GC02P127418	98.4	https://www.genecards.org/cgi-bin/carddisp.pl?gene=PROC
GSR	Glutathione-Disulfide Reductase	Protein Coding	50	GC08M030678	98.4	https://www.genecards.org/cgi-bin/carddisp.pl?gene=GSR
CYP2D6	Cytochrome P450 Family 2 Subfamily D Member 6	Protein Coding	50	GC22M044576	98.4	https://www.genecards.org/cgi-bin/carddisp.pl?gene=CYP2D6
NAMPT	Nicotinamide Phosphoribosyltransferase	Protein Coding	50	GC07M106248	98.4	https://www.genecards.org/cgi-bin/carddisp.pl?gene=NAMPT
ACE2	Angiotensin I Converting Enzyme 2	Protein Coding	50	GC0XM015494	98.4	https://www.genecards.org/cgi-bin/carddisp.pl?gene=ACE2
ABCA1	ATP Binding Cassette Subfamily A Member 1	Protein Coding	49	GC09M104781	98.4	https://www.genecards.org/cgi-bin/carddisp.pl?gene=ABCA1
CETP	Cholesteryl Ester Transfer Protein	Protein Coding	48	GC16P056961	98.4	https://www.genecards.org/cgi-bin/carddisp.pl?gene=CETP
CCR5	C-C Motif Chemokine Receptor 5 (Gene/Pseudogene)	Protein Coding	48	GC03P046384	98.4	https://www.genecards.org/cgi-bin/carddisp.pl?gene=CCR5
CCR2	C-C Motif Chemokine Receptor 2	Protein Coding	47	GC03P046356	98.4	https://www.genecards.org/cgi-bin/carddisp.pl?gene=CCR2
ATP2B3	ATPase Plasma Membrane Ca2+ Transporting 3	Protein Coding	47	GC0XP153517	98.4	https://www.genecards.org/cgi-bin/carddisp.pl?gene=ATP2B3
PNMT	Phenylethanolamine N-Methyltransferase	Protein Coding	45	GC17P039667	98.4	https://www.genecards.org/cgi-bin/carddisp.pl?gene=PNMT
WDTC1	WD And Tetratricopeptide Repeats 1	Protein Coding	35	GC01P027245	98.4	https://www.genecards.org/cgi-bin/carddisp.pl?gene=WDTC1
DDC	Dopa Decarboxylase	Protein Coding	53	GC07M050458	97.99	https://www.genecards.org/cgi-bin/carddisp.pl?gene=DDC
CYP2C9	Cytochrome P450 Family 2 Subfamily C Member 9	Protein Coding	50	GC10P094938	97.99	https://www.genecards.org/cgi-bin/carddisp.pl?gene=CYP2C9
LRP5	LDL Receptor Related Protein 5	Protein Coding	50	GC11P068298	97.99	https://www.genecards.org/cgi-bin/carddisp.pl?gene=LRP5
TNNI3	Troponin I3, Cardiac Type	Protein Coding	50	GC19M055151	97.99	https://www.genecards.org/cgi-bin/carddisp.pl?gene=TNNI3
SLC6A2	Solute Carrier Family 6 Member 2	Protein Coding	49	GC16P055656	97.99	https://www.genecards.org/cgi-bin/carddisp.pl?gene=SLC6A2
NCF1	Neutrophil Cytosolic Factor 1	Protein Coding	49	GC07P074773	97.99	https://www.genecards.org/cgi-bin/carddisp.pl?gene=NCF1
PTGS1	Prostaglandin-Endoperoxide Synthase 1	Protein Coding	48	GC09P122370	97.99	https://www.genecards.org/cgi-bin/carddisp.pl?gene=PTGS1
VEGFC	Vascular Endothelial Growth Factor C	Protein Coding	48	GC04M176683	97.99	https://www.genecards.org/cgi-bin/carddisp.pl?gene=VEGFC
EDN3	Endothelin 3	Protein Coding	47	GC20P059300	97.99	https://www.genecards.org/cgi-bin/carddisp.pl?gene=EDN3
EEF1A2	Eukaryotic Translation Elongation Factor 1 Alpha 2	Protein Coding	47	GC20M063488	97.99	https://www.genecards.org/cgi-bin/carddisp.pl?gene=EEF1A2
MAF	MAF BZIP Transcription Factor	Protein Coding	47	GC16M079212	97.99	https://www.genecards.org/cgi-bin/carddisp.pl?gene=MAF
FABP4	Fatty Acid Binding Protein 4	Protein Coding	46	GC08M081478	97.99	https://www.genecards.org/cgi-bin/carddisp.pl?gene=FABP4
HSPA1A	Heat Shock Protein Family A (Hsp70) Member 1A	Protein Coding	45	GC06P033429	97.99	https://www.genecards.org/cgi-bin/carddisp.pl?gene=HSPA1A
CMA1	Chymase 1	Protein Coding	45	GC14M024506	97.99	https://www.genecards.org/cgi-bin/carddisp.pl?gene=CMA1
GC	GC Vitamin D Binding Protein	Protein Coding	44	GC04M071741	97.99	https://www.genecards.org/cgi-bin/carddisp.pl?gene=GC
NOX1	NADPH Oxidase 1	Protein Coding	43	GC0XM100843	97.99	https://www.genecards.org/cgi-bin/carddisp.pl?gene=NOX1
CNBP	CCHC-Type Zinc Finger Nucleic Acid Binding Protein	Protein Coding	43	GC03M129167	97.99	https://www.genecards.org/cgi-bin/carddisp.pl?gene=CNBP
SLC4A5	Solute Carrier Family 4 Member 5	Protein Coding	43	GC02M074217	97.99	https://www.genecards.org/cgi-bin/carddisp.pl?gene=SLC4A5
COG2	Component Of Oligomeric Golgi Complex 2	Protein Coding	41	GC01P230642	97.99	https://www.genecards.org/cgi-bin/carddisp.pl?gene=COG2
APLN	Apelin	Protein Coding	39	GC0XM129645	97.99	https://www.genecards.org/cgi-bin/carddisp.pl?gene=APLN
LIN9	Lin-9 DREAM MuvB Core Complex Component	Protein Coding	38	GC01M226231	97.99	https://www.genecards.org/cgi-bin/carddisp.pl?gene=LIN9
MIR24-1	MicroRNA 24-1	RNA Gene	20	GC09P095086	97.99	https://www.genecards.org/cgi-bin/carddisp.pl?gene=MIR24-1
HK1	Hexokinase 1	Protein Coding	52	GC10P069269	97.58	https://www.genecards.org/cgi-bin/carddisp.pl?gene=HK1
SLC9A1	Solute Carrier Family 9 Member A1	Protein Coding	52	GC01M027109	97.58	https://www.genecards.org/cgi-bin/carddisp.pl?gene=SLC9A1
PLA2G7	Phospholipase A2 Group VII	Protein Coding	51	GC06M046704	97.58	https://www.genecards.org/cgi-bin/carddisp.pl?gene=PLA2G7
ACTB	Actin Beta	Protein Coding	50	GC07M005527	97.58	https://www.genecards.org/cgi-bin/carddisp.pl?gene=ACTB
ADRB1	Adrenoceptor Beta 1	Protein Coding	49	GC10P114044	97.58	https://www.genecards.org/cgi-bin/carddisp.pl?gene=ADRB1
TLR1	Toll Like Receptor 1	Protein Coding	49	GC04M038797	97.58	https://www.genecards.org/cgi-bin/carddisp.pl?gene=TLR1
TLR8	Toll Like Receptor 8	Protein Coding	49	GC0XP012924	97.58	https://www.genecards.org/cgi-bin/carddisp.pl?gene=TLR8
SLC5A2	Solute Carrier Family 5 Member 2	Protein Coding	48	GC16P031499	97.58	https://www.genecards.org/cgi-bin/carddisp.pl?gene=SLC5A2
ADORA1	Adenosine A1 Receptor	Protein Coding	48	GC01P203090	97.58	https://www.genecards.org/cgi-bin/carddisp.pl?gene=ADORA1
SLC2A9	Solute Carrier Family 2 Member 9	Protein Coding	47	GC04M009772	97.58	https://www.genecards.org/cgi-bin/carddisp.pl?gene=SLC2A9
CYBA	Cytochrome B-245 Alpha Chain	Protein Coding	47	GC16M088643	97.58	https://www.genecards.org/cgi-bin/carddisp.pl?gene=CYBA
GJA5	Gap Junction Protein Alpha 5	Protein Coding	47	GC01M147756	97.58	https://www.genecards.org/cgi-bin/carddisp.pl?gene=GJA5
ADRA2C	Adrenoceptor Alpha 2C	Protein Coding	47	GC04P003766	97.58	https://www.genecards.org/cgi-bin/carddisp.pl?gene=ADRA2C
DRD1	Dopamine Receptor D1	Protein Coding	45	GC05M175440	97.58	https://www.genecards.org/cgi-bin/carddisp.pl?gene=DRD1
DRD3	Dopamine Receptor D3	Protein Coding	45	GC03M114128	97.58	https://www.genecards.org/cgi-bin/carddisp.pl?gene=DRD3
FTO	FTO Alpha-Ketoglutarate Dependent Dioxygenase	Protein Coding	45	GC16P053737	97.58	https://www.genecards.org/cgi-bin/carddisp.pl?gene=FTO
ALOX12	Arachidonate 12-Lipoxygenase, 12S Type	Protein Coding	45	GC17P006995	97.58	https://www.genecards.org/cgi-bin/carddisp.pl?gene=ALOX12
BRD4	Bromodomain Containing 4	Protein Coding	45	GC19M015236	97.58	https://www.genecards.org/cgi-bin/carddisp.pl?gene=BRD4
TLR6	Toll Like Receptor 6	Protein Coding	45	GC04M038828	97.58	https://www.genecards.org/cgi-bin/carddisp.pl?gene=TLR6
TAC1	Tachykinin Precursor 1	Protein Coding	44	GC07P097731	97.58	https://www.genecards.org/cgi-bin/carddisp.pl?gene=TAC1
CALCRL	Calcitonin Receptor Like Receptor	Protein Coding	44	GC02M187341	97.58	https://www.genecards.org/cgi-bin/carddisp.pl?gene=CALCRL
UTS2R	Urotensin 2 Receptor	Protein Coding	43	GC17P082374	97.58	https://www.genecards.org/cgi-bin/carddisp.pl?gene=UTS2R
TLR10	Toll Like Receptor 10	Protein Coding	42	GC04M038773	97.58	https://www.genecards.org/cgi-bin/carddisp.pl?gene=TLR10
LPXN	Leupaxin	Protein Coding	41	GC11M059798	97.58	https://www.genecards.org/cgi-bin/carddisp.pl?gene=LPXN
MYOCD	Myocardin	Protein Coding	41	GC17P012665	97.58	https://www.genecards.org/cgi-bin/carddisp.pl?gene=MYOCD
SOD3	Superoxide Dismutase 3	Protein Coding	40	GC04P024798	97.58	https://www.genecards.org/cgi-bin/carddisp.pl?gene=SOD3
ERAS	ES Cell Expressed Ras	Protein Coding	38	GC0XP048827	97.58	https://www.genecards.org/cgi-bin/carddisp.pl?gene=ERAS
ETV3	ETS Variant Transcription Factor 3	Protein Coding	36	GC01M157121	97.58	https://www.genecards.org/cgi-bin/carddisp.pl?gene=ETV3
NPS	Neuropeptide S	Protein Coding	34	GC10P127549	97.58	https://www.genecards.org/cgi-bin/carddisp.pl?gene=NPS
ARSL	Arylsulfatase L	Protein Coding	34	GC0XM002934	97.58	https://www.genecards.org/cgi-bin/carddisp.pl?gene=ARSL
MIR26B	MicroRNA 26b	RNA Gene	22	GC02P218402	97.58	https://www.genecards.org/cgi-bin/carddisp.pl?gene=MIR26B
TNNT2	Troponin T2, Cardiac Type	Protein Coding	49	GC01M201359	97.17	https://www.genecards.org/cgi-bin/carddisp.pl?gene=TNNT2
RYR2	Ryanodine Receptor 2	Protein Coding	48	GC01P237042	97.17	https://www.genecards.org/cgi-bin/carddisp.pl?gene=RYR2
CDH5	Cadherin 5	Protein Coding	48	GC16P066366	97.17	https://www.genecards.org/cgi-bin/carddisp.pl?gene=CDH5
ALDH7A1	Aldehyde Dehydrogenase 7 Family Member A1	Protein Coding	48	GC05M126541	97.17	https://www.genecards.org/cgi-bin/carddisp.pl?gene=ALDH7A1
NPR1	Natriuretic Peptide Receptor 1	Protein Coding	46	GC01P153691	97.17	https://www.genecards.org/cgi-bin/carddisp.pl?gene=NPR1
CYP4A11	Cytochrome P450 Family 4 Subfamily A Member 11	Protein Coding	44	GC01M046929	97.17	https://www.genecards.org/cgi-bin/carddisp.pl?gene=CYP4A11
SAMHD1	SAM And HD Domain Containing Deoxynucleoside Triphosphate Triphosphohydrolase 1	Protein Coding	44	GC20M036890	97.17	https://www.genecards.org/cgi-bin/carddisp.pl?gene=SAMHD1
ATP12A	ATPase H+/K+ Transporting Non-Gastric Alpha2 Subunit	Protein Coding	44	GC13P024680	97.17	https://www.genecards.org/cgi-bin/carddisp.pl?gene=ATP12A
GRK4	G Protein-Coupled Receptor Kinase 4	Protein Coding	43	GC04P002967	97.17	https://www.genecards.org/cgi-bin/carddisp.pl?gene=GRK4
ATP4A	ATPase H+/K+ Transporting Subunit Alpha	Protein Coding	42	GC19M041506	97.17	https://www.genecards.org/cgi-bin/carddisp.pl?gene=ATP4A
CTF1	Cardiotrophin 1	Protein Coding	41	GC16P030910	97.17	https://www.genecards.org/cgi-bin/carddisp.pl?gene=CTF1
MIR517A	MicroRNA 517a	RNA Gene	16	GC19P053712	97.17	https://www.genecards.org/cgi-bin/carddisp.pl?gene=MIR517A
ITGA2B	Integrin Subunit Alpha 2b	Protein Coding	52	GC17M044380	96.75	https://www.genecards.org/cgi-bin/carddisp.pl?gene=ITGA2B
PSMB8	Proteasome 20S Subunit Beta 8	Protein Coding	51	GC06M032840	96.75	https://www.genecards.org/cgi-bin/carddisp.pl?gene=PSMB8
ROCK1	Rho Associated Coiled-Coil Containing Protein Kinase 1	Protein Coding	51	GC18M020946	96.75	https://www.genecards.org/cgi-bin/carddisp.pl?gene=ROCK1
ARG1	Arginase 1	Protein Coding	51	GC06P131473	96.75	https://www.genecards.org/cgi-bin/carddisp.pl?gene=ARG1
EPHX2	Epoxide Hydrolase 2	Protein Coding	49	GC08P027490	96.75	https://www.genecards.org/cgi-bin/carddisp.pl?gene=EPHX2
CYP2C19	Cytochrome P450 Family 2 Subfamily C Member 19	Protein Coding	48	GC10P094762	96.75	https://www.genecards.org/cgi-bin/carddisp.pl?gene=CYP2C19
POLB	DNA Polymerase Beta	Protein Coding	48	GC08P042338	96.75	https://www.genecards.org/cgi-bin/carddisp.pl?gene=POLB
FURIN	Furin, Paired Basic Amino Acid Cleaving Enzyme	Protein Coding	48	GC15P090868	96.75	https://www.genecards.org/cgi-bin/carddisp.pl?gene=FURIN
SLC12A2	Solute Carrier Family 12 Member 2	Protein Coding	47	GC05P128083	96.75	https://www.genecards.org/cgi-bin/carddisp.pl?gene=SLC12A2
SAG	S-Antigen Visual Arrestin	Protein Coding	46	GC02P233309	96.75	https://www.genecards.org/cgi-bin/carddisp.pl?gene=SAG
SLC22A12	Solute Carrier Family 22 Member 12	Protein Coding	45	GC11P064609	96.75	https://www.genecards.org/cgi-bin/carddisp.pl?gene=SLC22A12
ERAP1	Endoplasmic Reticulum Aminopeptidase 1	Protein Coding	45	GC05M096760	96.75	https://www.genecards.org/cgi-bin/carddisp.pl?gene=ERAP1
HSD3B1	Hydroxy-Delta-5-Steroid Dehydrogenase, 3 Beta- And Steroid Delta-Isomerase 1	Protein Coding	44	GC01P119507	96.75	https://www.genecards.org/cgi-bin/carddisp.pl?gene=HSD3B1
DUOX1	Dual Oxidase 1	Protein Coding	42	GC15P045129	96.75	https://www.genecards.org/cgi-bin/carddisp.pl?gene=DUOX1
EDN2	Endothelin 2	Protein Coding	41	GC01M041478	96.75	https://www.genecards.org/cgi-bin/carddisp.pl?gene=EDN2
GNA15	G Protein Subunit Alpha 15	Protein Coding	41	GC19P003149	96.75	https://www.genecards.org/cgi-bin/carddisp.pl?gene=GNA15
NISCH	Nischarin	Protein Coding	41	GC03P052455	96.75	https://www.genecards.org/cgi-bin/carddisp.pl?gene=NISCH
HTN3	Histatin 3	Protein Coding	36	GC04P070028	96.75	https://www.genecards.org/cgi-bin/carddisp.pl?gene=HTN3
OGA	O-GlcNAcase	Protein Coding	33	GC10M101785	96.75	https://www.genecards.org/cgi-bin/carddisp.pl?gene=OGA
ADIRF	Adipogenesis Regulatory Factor	Protein Coding	33	GC10P086968	96.75	https://www.genecards.org/cgi-bin/carddisp.pl?gene=ADIRF
C5orf38	Chromosome 5 Open Reading Frame 38	Protein Coding	31	GC05P002752	96.75	https://www.genecards.org/cgi-bin/carddisp.pl?gene=C5orf38
MIR124-1	MicroRNA 124-1	RNA Gene	21	GC08M009903	96.75	https://www.genecards.org/cgi-bin/carddisp.pl?gene=MIR124-1
MIR520A	MicroRNA 520a	RNA Gene	19	GC19P053690	96.75	https://www.genecards.org/cgi-bin/carddisp.pl?gene=MIR520A
MIR296	MicroRNA 296	RNA Gene	18	GC20M058817	96.75	https://www.genecards.org/cgi-bin/carddisp.pl?gene=MIR296
CBSL	Cystathionine Beta-Synthase Like	Protein Coding	18	GC21M006445	96.75	https://www.genecards.org/cgi-bin/carddisp.pl?gene=CBSL
CTH	Cystathionine Gamma-Lyase	Protein Coding	51	GC01P070411	96.33	https://www.genecards.org/cgi-bin/carddisp.pl?gene=CTH
HCK	HCK Proto-Oncogene, Src Family Tyrosine Kinase	Protein Coding	51	GC20P032052	96.33	https://www.genecards.org/cgi-bin/carddisp.pl?gene=HCK
CYP2C8	Cytochrome P450 Family 2 Subfamily C Member 8	Protein Coding	50	GC10M095038	96.33	https://www.genecards.org/cgi-bin/carddisp.pl?gene=CYP2C8
TBXA2R	Thromboxane A2 Receptor	Protein Coding	49	GC19M003594	96.33	https://www.genecards.org/cgi-bin/carddisp.pl?gene=TBXA2R
P2RY12	Purinergic Receptor P2Y12	Protein Coding	49	GC03M151336	96.33	https://www.genecards.org/cgi-bin/carddisp.pl?gene=P2RY12
HMOX2	Heme Oxygenase 2	Protein Coding	49	GC16P004474	96.33	https://www.genecards.org/cgi-bin/carddisp.pl?gene=HMOX2
ROCK2	Rho Associated Coiled-Coil Containing Protein Kinase 2	Protein Coding	49	GC02M011181	96.33	https://www.genecards.org/cgi-bin/carddisp.pl?gene=ROCK2
PLA2G1B	Phospholipase A2 Group IB	Protein Coding	48	GC12M120322	96.33	https://www.genecards.org/cgi-bin/carddisp.pl?gene=PLA2G1B
NCF2	Neutrophil Cytosolic Factor 2	Protein Coding	48	GC01M183524	96.33	https://www.genecards.org/cgi-bin/carddisp.pl?gene=NCF2
NPR2	Natriuretic Peptide Receptor 2	Protein Coding	48	GC09P035755	96.33	https://www.genecards.org/cgi-bin/carddisp.pl?gene=NPR2
F2R	Coagulation Factor II Thrombin Receptor	Protein Coding	48	GC05P076716	96.33	https://www.genecards.org/cgi-bin/carddisp.pl?gene=F2R
ADRA1A	Adrenoceptor Alpha 1A	Protein Coding	48	GC08M026747	96.33	https://www.genecards.org/cgi-bin/carddisp.pl?gene=ADRA1A
ADRA2A	Adrenoceptor Alpha 2A	Protein Coding	48	GC10P111077	96.33	https://www.genecards.org/cgi-bin/carddisp.pl?gene=ADRA2A
SLC9A3	Solute Carrier Family 9 Member A3	Protein Coding	48	GC05M000472	96.33	https://www.genecards.org/cgi-bin/carddisp.pl?gene=SLC9A3
P2RY2	Purinergic Receptor P2Y2	Protein Coding	47	GC11P073217	96.33	https://www.genecards.org/cgi-bin/carddisp.pl?gene=P2RY2
DRD4	Dopamine Receptor D4	Protein Coding	47	GC11P000669	96.33	https://www.genecards.org/cgi-bin/carddisp.pl?gene=DRD4
DRD5	Dopamine Receptor D5	Protein Coding	47	GC04P009783	96.33	https://www.genecards.org/cgi-bin/carddisp.pl?gene=DRD5
MRAS	Muscle RAS Oncogene Homolog	Protein Coding	47	GC03P138347	96.33	https://www.genecards.org/cgi-bin/carddisp.pl?gene=MRAS
CAST	Calpastatin	Protein Coding	47	GC05P096525	96.33	https://www.genecards.org/cgi-bin/carddisp.pl?gene=CAST
ADRA1B	Adrenoceptor Alpha 1B	Protein Coding	47	GC05P159867	96.33	https://www.genecards.org/cgi-bin/carddisp.pl?gene=ADRA1B
ADRA1D	Adrenoceptor Alpha 1D	Protein Coding	47	GC20M004220	96.33	https://www.genecards.org/cgi-bin/carddisp.pl?gene=ADRA1D
ADRA2B	Adrenoceptor Alpha 2B	Protein Coding	47	GC02M096112	96.33	https://www.genecards.org/cgi-bin/carddisp.pl?gene=ADRA2B
ARG2	Arginase 2	Protein Coding	47	GC14P067619	96.33	https://www.genecards.org/cgi-bin/carddisp.pl?gene=ARG2
PRCP	Prolylcarboxypeptidase	Protein Coding	46	GC11M082758	96.33	https://www.genecards.org/cgi-bin/carddisp.pl?gene=PRCP
ADORA2A	Adenosine A2a Receptor	Protein Coding	46	GC22P024417	96.33	https://www.genecards.org/cgi-bin/carddisp.pl?gene=ADORA2A
STK24	Serine/Threonine Kinase 24	Protein Coding	45	GC13M098445	96.33	https://www.genecards.org/cgi-bin/carddisp.pl?gene=STK24
SLC7A1	Solute Carrier Family 7 Member 1	Protein Coding	45	GC13M029509	96.33	https://www.genecards.org/cgi-bin/carddisp.pl?gene=SLC7A1
KLK1	Kallikrein 1	Protein Coding	45	GC19M050819	96.33	https://www.genecards.org/cgi-bin/carddisp.pl?gene=KLK1
CYP2J2	Cytochrome P450 Family 2 Subfamily J Member 2	Protein Coding	45	GC01M059893	96.33	https://www.genecards.org/cgi-bin/carddisp.pl?gene=CYP2J2
CYP4F2	Cytochrome P450 Family 4 Subfamily F Member 2	Protein Coding	45	GC19M015878	96.33	https://www.genecards.org/cgi-bin/carddisp.pl?gene=CYP4F2
SELENBP1	Selenium Binding Protein 1	Protein Coding	45	GC01M151364	96.33	https://www.genecards.org/cgi-bin/carddisp.pl?gene=SELENBP1
ATP6AP2	ATPase H+ Transporting Accessory Protein 2	Protein Coding	45	GC0XP040582	96.33	https://www.genecards.org/cgi-bin/carddisp.pl?gene=ATP6AP2
SLC8A1	Solute Carrier Family 8 Member A1	Protein Coding	45	GC02M040078	96.33	https://www.genecards.org/cgi-bin/carddisp.pl?gene=SLC8A1
RGS2	Regulator Of G Protein Signaling 2	Protein Coding	44	GC01P192809	96.33	https://www.genecards.org/cgi-bin/carddisp.pl?gene=RGS2
NFAT5	Nuclear Factor Of Activated T Cells 5	Protein Coding	44	GC16P069565	96.33	https://www.genecards.org/cgi-bin/carddisp.pl?gene=NFAT5
HABP2	Hyaluronan Binding Protein 2	Protein Coding	44	GC10P113550	96.33	https://www.genecards.org/cgi-bin/carddisp.pl?gene=HABP2
DDAH1	Dimethylarginine Dimethylaminohydrolase 1	Protein Coding	44	GC01M085318	96.33	https://www.genecards.org/cgi-bin/carddisp.pl?gene=DDAH1
GJA4	Gap Junction Protein Alpha 4	Protein Coding	44	GC01P034792	96.33	https://www.genecards.org/cgi-bin/carddisp.pl?gene=GJA4
CCL21	C-C Motif Chemokine Ligand 21	Protein Coding	44	GC09M034709	96.33	https://www.genecards.org/cgi-bin/carddisp.pl?gene=CCL21
ADAM8	ADAM Metallopeptidase Domain 8	Protein Coding	44	GC10M133262	96.33	https://www.genecards.org/cgi-bin/carddisp.pl?gene=ADAM8
ATP2B1	ATPase Plasma Membrane Ca2+ Transporting 1	Protein Coding	44	GC12M089588	96.33	https://www.genecards.org/cgi-bin/carddisp.pl?gene=ATP2B1
APLNR	Apelin Receptor	Protein Coding	44	GC11M057233	96.33	https://www.genecards.org/cgi-bin/carddisp.pl?gene=APLNR
ARNTL	Aryl Hydrocarbon Receptor Nuclear Translocator Like	Protein Coding	44	GC11P013276	96.33	https://www.genecards.org/cgi-bin/carddisp.pl?gene=ARNTL
PPIG	Peptidylprolyl Isomerase G	Protein Coding	43	GC02P169584	96.33	https://www.genecards.org/cgi-bin/carddisp.pl?gene=PPIG
HAVCR1	Hepatitis A Virus Cellular Receptor 1	Protein Coding	43	GC05M157007	96.33	https://www.genecards.org/cgi-bin/carddisp.pl?gene=HAVCR1
HPGDS	Hematopoietic Prostaglandin D Synthase	Protein Coding	43	GC04M094298	96.33	https://www.genecards.org/cgi-bin/carddisp.pl?gene=HPGDS
ADD3	Adducin 3	Protein Coding	43	GC10P109996	96.33	https://www.genecards.org/cgi-bin/carddisp.pl?gene=ADD3
RENBP	Renin Binding Protein	Protein Coding	42	GC0XM153935	96.33	https://www.genecards.org/cgi-bin/carddisp.pl?gene=RENBP
PPP1R12A	Protein Phosphatase 1 Regulatory Subunit 12A	Protein Coding	42	GC12M079773	96.33	https://www.genecards.org/cgi-bin/carddisp.pl?gene=PPP1R12A
ADD2	Adducin 2	Protein Coding	42	GC02M070626	96.33	https://www.genecards.org/cgi-bin/carddisp.pl?gene=ADD2
CD68	CD68 Molecule	Protein Coding	41	GC17P007579	96.33	https://www.genecards.org/cgi-bin/carddisp.pl?gene=CD68
TRPC5	Transient Receptor Potential Cation Channel Subfamily C Member 5	Protein Coding	41	GC0XM111774	96.33	https://www.genecards.org/cgi-bin/carddisp.pl?gene=TRPC5
RNLS	Renalase, FAD Dependent Amine Oxidase	Protein Coding	40	GC10M088180	96.33	https://www.genecards.org/cgi-bin/carddisp.pl?gene=RNLS
ESM1	Endothelial Cell Specific Molecule 1	Protein Coding	40	GC05M054977	96.33	https://www.genecards.org/cgi-bin/carddisp.pl?gene=ESM1
TRAPPC9	Trafficking Protein Particle Complex 9	Protein Coding	40	GC08M139728	96.33	https://www.genecards.org/cgi-bin/carddisp.pl?gene=TRAPPC9
NOX5	NADPH Oxidase 5	Protein Coding	39	GC15P071838	96.33	https://www.genecards.org/cgi-bin/carddisp.pl?gene=NOX5
SULT1A3	Sulfotransferase Family 1A Member 3	Protein Coding	39	GC16P030199	96.33	https://www.genecards.org/cgi-bin/carddisp.pl?gene=SULT1A3
GRK2	G Protein-Coupled Receptor Kinase 2	Protein Coding	39	GC11P067266	96.33	https://www.genecards.org/cgi-bin/carddisp.pl?gene=GRK2
AGTRAP	Angiotensin II Receptor Associated Protein	Protein Coding	39	GC01P011736	96.33	https://www.genecards.org/cgi-bin/carddisp.pl?gene=AGTRAP
CYP4A22	Cytochrome P450 Family 4 Subfamily A Member 22	Protein Coding	36	GC01P047142	96.33	https://www.genecards.org/cgi-bin/carddisp.pl?gene=CYP4A22
CSN3	Casein Kappa	Protein Coding	36	GC04P070242	96.33	https://www.genecards.org/cgi-bin/carddisp.pl?gene=CSN3
ATG9B	Autophagy Related 9B	Protein Coding	36	GC07M151012	96.33	https://www.genecards.org/cgi-bin/carddisp.pl?gene=ATG9B
SLC9B2	Solute Carrier Family 9 Member B2	Protein Coding	36	GC04M103019	96.33	https://www.genecards.org/cgi-bin/carddisp.pl?gene=SLC9B2
BHLHE22	Basic Helix-Loop-Helix Family Member E22	Protein Coding	33	GC08P064580	96.33	https://www.genecards.org/cgi-bin/carddisp.pl?gene=BHLHE22
HTN1	Histatin 1	Protein Coding	33	GC04P070053	96.33	https://www.genecards.org/cgi-bin/carddisp.pl?gene=HTN1
PCLAF	PCNA Clamp Associated Factor	Protein Coding	30	GC15M064549	96.33	https://www.genecards.org/cgi-bin/carddisp.pl?gene=PCLAF
EMX2OS	EMX2 Opposite Strand/Antisense RNA	RNA Gene	20	GC10M117473	96.33	https://www.genecards.org/cgi-bin/carddisp.pl?gene=EMX2OS
MIR590	MicroRNA 590	RNA Gene	19	GC07P074191	96.33	https://www.genecards.org/cgi-bin/carddisp.pl?gene=MIR590
MIR208A	MicroRNA 208a	RNA Gene	19	GC14M023388	96.33	https://www.genecards.org/cgi-bin/carddisp.pl?gene=MIR208A
LINC01227	Long Intergenic Non-Protein Coding RNA 1227	RNA Gene	13	GC16M080566	96.33	https://www.genecards.org/cgi-bin/carddisp.pl?gene=LINC01227
CFTR	CF Transmembrane Conductance Regulator	Protein Coding	52	GC07P117465	69.78	https://www.genecards.org/cgi-bin/carddisp.pl?gene=CFTR
BSND	Barttin CLCNK Type Accessory Subunit Beta	Protein Coding	41	GC01P054998	54.09	https://www.genecards.org/cgi-bin/carddisp.pl?gene=BSND
NEDD4	NEDD4 E3 Ubiquitin Protein Ligase	Protein Coding	47	GC15M055826	53.29	https://www.genecards.org/cgi-bin/carddisp.pl?gene=NEDD4
ASIC1	Acid Sensing Ion Channel Subunit 1	Protein Coding	44	GC12P050057	53.29	https://www.genecards.org/cgi-bin/carddisp.pl?gene=ASIC1
USP2	Ubiquitin Specific Peptidase 2	Protein Coding	44	GC11M119355	53.29	https://www.genecards.org/cgi-bin/carddisp.pl?gene=USP2
SCNN1D	Sodium Channel Epithelial 1 Subunit Delta	Protein Coding	43	GC01P001280	53.29	https://www.genecards.org/cgi-bin/carddisp.pl?gene=SCNN1D
UBE2E3	Ubiquitin Conjugating Enzyme E2 E3	Protein Coding	43	GC02P180967	53.29	https://www.genecards.org/cgi-bin/carddisp.pl?gene=UBE2E3
UBE2K	Ubiquitin Conjugating Enzyme E2 K	Protein Coding	43	GC04P039700	53.29	https://www.genecards.org/cgi-bin/carddisp.pl?gene=UBE2K
UBE2S	Ubiquitin Conjugating Enzyme E2 S	Protein Coding	43	GC19M055399	53.29	https://www.genecards.org/cgi-bin/carddisp.pl?gene=UBE2S
PQBP1	Polyglutamine Binding Protein 1	Protein Coding	41	GC0XP048897	53.29	https://www.genecards.org/cgi-bin/carddisp.pl?gene=PQBP1
ASIC2	Acid Sensing Ion Channel Subunit 2	Protein Coding	40	GC17M033013	53.29	https://www.genecards.org/cgi-bin/carddisp.pl?gene=ASIC2
TAS2R60	Taste 2 Receptor Member 60	Protein Coding	35	GC07P143443	53.29	https://www.genecards.org/cgi-bin/carddisp.pl?gene=TAS2R60
ASIC5	Acid Sensing Ion Channel Subunit Family Member 5	Protein Coding	35	GC04M155829	53.29	https://www.genecards.org/cgi-bin/carddisp.pl?gene=ASIC5

## Sheet: Omim
ECE1
RFH1
AGT
HYT3
KCNK3
DGUOK
BMPR2
CPS1
HYT7
AGTR1
ADD1
NR3C2
HYT6
NPR3
KCNMB1
CTEPH1
CYP3A5
CAV1
NOS3
CYP11B2
GNB3
HYT4
PDE3A
MADH9
HYT2
ACSM3
HYT1
TBX4
HYT8
RETN
SARS2
HYT5
PTGIS

## Sheet: targets of salt-sensitive hyper
Supplementary Table 2 Targets of salt-sensitive hypertension
HSD11B2
ACE
NR3C2
AGT
CYP11B1
BMPR2
CYP11B2
NR3C1
WNK4
AGTR1
SCNN1A
KCNK3
KCNJ5
WNK1
KLHL3
ENG
FN1
NOS3
SCNN1G
THBD
CAV1
SCNN1B
GNAS
PKD1
ADD1
JAK2
MMP2
CORIN
CACNA1D
FBN1
PDE3A
ELN
CCN2
MEN1
MIR21
APOA1
GATA4
TP53
NOS2
EGF
FLT1
PTGIS
SMAD3
MIR17
SLC2A4
TRPC6
INSR
TEK
B2M
MTOR
COMT
KCNQ1
IRS1
XPNPEP3
CYP17A1
RETN
MIR483
MGP
PPARG
APOE
PKD2
APOB
FOS
TTR
LCAT
GBA
EGFR
GJA1
MC4R
KCNJ11
LOX
KCNMB1
MYLK
CACNA1C
LDLR
GCGR
IRS2
MIR146A
FLNA
GNB3
SH2B3
INF2
ELP1
MIR222
MIR155
MYH6
DARS2
MIR27A
MIR33A
PRKG1
PTPN1
MIR143
HYT5
HYT6
ECE1
COL4A5
CELA2A
MT-CO1
HYT1
HYT2
HYT3
HYT4
HYT8
HYT7
F12
DUOX2
CYP3A5
ATP1B1
RGS5
REN
EDN1
POMC
ALB
VEGFA
TNF
NPPB
VWF
F3
IL6
F2
CRP
SLC12A3
LEP
IGF1
CXCL8
SERPINE1
NPPA
ADIPOQ
CLCNKB
INS
SLC12A1
CD40LG
SELP
AQP2
SERPINC1
ADM
IL1B
KDR
SLC6A4
SGK1
PRSS8
MMP9
PLAT
KCNJ1
STK39
HMOX1
TLR4
UTS2
VCAM1
NEDD4L
WNK3
IL10
MTHFR
SST
TGFB1
ICAM1
EDNRA
AGTR2
FGF2
PDE5A
SELE
PGF
IL4
SPP1
CRH
PRL
CCL2
IL18
EPO
CAT
LEPR
CHGA
CALCA
TIMP1
KNG1
CD4
CST3
MIR126
EDNRB
HSD11B1
GGT1
GPT
KIT
PON1
ADRB3
AGER
HTR2A
VIP
AKT1
PTGS2
OXT
TNFRSF1B
NPHS1
PECAM1
ATP1A1
NOX4
PLG
PIK3C2A
PAPPA
ATP1A4
CASP3
CD8A
ANGPT1
XDH
LNPEP
NPPC
MIR210
STAT3
GAPDH
RHOA
KCNA5
RBP4
PPBP
ENPEP
TLR2
JUN
OLR1
NPR3
BDKRB2
DDAH2
GHRL
PF4
TH
PRKD1
MPO
IFNG
IL2
GCG
DRD2
PTH
NPHS2
MAPK8
LPL
PPARA
CD34
IL17A
UMOD
TRPC1
PRDM10
TLR3
SRC
SIRT1
DBH
TRPC3
BDNF
NPY
TLR9
LCN2
SHBG
HBA2
MIR423
NGF
CREB1
FGF23
KL
CCL5
CDKN2B-AS1
MMP1
MMP3
MAPK3
CYP3A4
TRPV4
CYBB
F7
HMGCR
AVP
SLC4A4
SREBF1
AMBP
GGT2
GAS5
GGTLC3
ALDH2
KCNMA1
KLKB1
TLR5
NLRP3
TYR
MB
UCP1
APOC3
HSPA4
NTS
LPA
ESR1
MME
DPP4
MYH9
NOS1
ADRB2
TLR7
ADIPOR1
HP
KLK4
ADIPOR2
HBA1
APOL1
IAPP
VDR
SOD2
PROC
GSR
CYP2D6
NAMPT
ACE2
ABCA1
CETP
CCR5
CCR2
ATP2B3
PNMT
WDTC1
DDC
CYP2C9
LRP5
TNNI3
SLC6A2
NCF1
PTGS1
VEGFC
EDN3
EEF1A2
MAF
FABP4
HSPA1A
CMA1
GC
NOX1
CNBP
SLC4A5
COG2
APLN
LIN9
MIR24-1
HK1
SLC9A1
PLA2G7
ACTB
ADRB1
TLR1
TLR8
SLC5A2
ADORA1
SLC2A9
CYBA
GJA5
ADRA2C
DRD1
DRD3
FTO
ALOX12
BRD4
TLR6
TAC1
CALCRL
UTS2R
TLR10
LPXN
MYOCD
SOD3
ERAS
ETV3
NPS
ARSL
MIR26B
TNNT2
RYR2
CDH5
ALDH7A1
NPR1
CYP4A11
SAMHD1
ATP12A
GRK4
ATP4A
CTF1
MIR517A
ITGA2B
PSMB8
ROCK1
ARG1
EPHX2
CYP2C19
POLB
FURIN
SLC12A2
SAG
SLC22A12
ERAP1
HSD3B1
DUOX1
EDN2
GNA15
NISCH
HTN3
OGA
ADIRF
C5orf38
MIR124-1
MIR520A
MIR296
CBSL
CTH
HCK
CYP2C8
TBXA2R
P2RY12
HMOX2
ROCK2
PLA2G1B
NCF2
NPR2
F2R
ADRA1A
ADRA2A
SLC9A3
P2RY2
DRD4
DRD5
MRAS
CAST
ADRA1B
ADRA1D
ADRA2B
ARG2
PRCP
ADORA2A
STK24
SLC7A1
KLK1
CYP2J2
CYP4F2
SELENBP1
ATP6AP2
SLC8A1
RGS2
NFAT5
HABP2
DDAH1
GJA4
CCL21
ADAM8
ATP2B1
APLNR
ARNTL
PPIG
HAVCR1
HPGDS
ADD3
RENBP
PPP1R12A
ADD2
CD68
TRPC5
RNLS
ESM1
TRAPPC9
NOX5
SULT1A3
GRK2
AGTRAP
CYP4A22
CSN3
ATG9B
SLC9B2
BHLHE22
HTN1
PCLAF
EMX2OS
MIR590
MIR208A
LINC01227
CFTR
BSND
NEDD4
ASIC1
USP2
SCNN1D
UBE2E3
UBE2K
UBE2S
PQBP1
ASIC2
TAS2R60
ASIC5
RFH1
DGUOK
CPS1
CTEPH1
MADH9
ACSM3
TBX4
SARS2
