# Supplementary material for: Network and 16S rRNA Sequencing-Combined Approach Provides Insightal Evidence of Vitamin K2 for Salt-Sensitive Hypertension
Source: Front Nutr. 2021 Feb 24;8:639467. doi: 10.3389/fnut.2021.639467 (PMC7943625; doi:10.3389/fnut.2021.639467)
Supplement: Supplementary file 3 [file Table_3.XLSX]

## Sheet: common targets
Supplementary Table 3 Common targets
PNMT
SERPINE1
RBP4
AGTR1
AGTR2
PLA2G7
REN
SLC6A4
F2
F7
PPARG
EGFR
GSR
HSPA1A
SLC8A1
HPGDS
CALCRL
TBXA2R
DRD2
DRD3
DRD4
ALB
ECE1
ADRA1D
HTR2A
ADORA2A
SRC
PLG
CETP
IL10
KIT
COMT
DPP4
VDR
EPHX2
ESR1
PROC
BDKRB2
MMP1
MMP3
PDE5A
MAPK8
