# Supplementary material for: Network and 16S rRNA Sequencing-Combined Approach Provides Insightal Evidence of Vitamin K2 for Salt-Sensitive Hypertension
Source: Front Nutr. 2021 Feb 24;8:639467. doi: 10.3389/fnut.2021.639467 (PMC7943625; doi:10.3389/fnut.2021.639467)
Supplement: Supplementary file 4 [file Table_4.XLSX]

## Sheet: count
Supplementary Table 4 PPI network interaction gene connection count
1	ALB	27
2	REN	21
3	IL10	18
4	SERPINE1	17
5	SRC	17
6	EGFR	16
7	F2	16
8	MAPK8	16
9	ESR1	15
10	PLG	15
11	AGTR1	14
12	PPARG	13
13	ADRA1D	10
14	BDKRB2	10
15	COMT	10
16	HPGDS	10
17	MMP1	10
18	AGTR2	9
19	DRD2	9
20	MMP3	9
21	HSPA1A	8
22	DRD3	7
23	DRD4	7
24	HTR2A	7
25	SLC6A4	7
26	TBXA2R	6
27	VDR	6
28	ADORA2A	5
29	DPP4	5
30	KIT	5
31	RBP4	5
32	F7	4
33	GSR	4
34	PNMT	3
35	PROC	3
36	CETP	2
37	PDE5A	2
38	PLA2G7	1
39	SLC8A1	1
