# Supplementary material for: Network and 16S rRNA Sequencing-Combined Approach Provides Insightal Evidence of Vitamin K2 for Salt-Sensitive Hypertension
Source: Front Nutr. 2021 Feb 24;8:639467. doi: 10.3389/fnut.2021.639467 (PMC7943625; doi:10.3389/fnut.2021.639467)
Supplement: Supplementary file 5 [file Table_5.XLSX]

## Sheet: Sheet1
Supplementary Table 5 KEGG pathway enrichment analysis
ID	Description	GeneRatio	BgRatio	pvalue	qvalue	geneID	Count
hsa04080	Neuroactive ligand-receptor interaction	13/40	340/8031	4.77336e-09	6.58221e-07	AGTR1/AGTR2/F2/CALCRL/TBXA2R/DRD2/DRD3/DRD4/ADRA1D/HTR2A/ADORA2A/PLG/BDKRB2	13
hsa04610	Complement and coagulation cascades	6/40	85/8031	3.3848e-06	0.000175901	SERPINE1/F2/F7/PLG/PROC/BDKRB2	6
hsa04020	Calcium signaling pathway	8/40	193/8031	3.82685e-06	0.000175901	AGTR1/EGFR/SLC8A1/TBXA2R/ADRA1D/HTR2A/ADORA2A/BDKRB2	8
hsa04961	Endocrine and other factor-regulated calcium reabsorption	4/40	53/8031	0.000129588	0.00446738	SLC8A1/VDR/ESR1/BDKRB2	4
hsa04614	Renin-angiotensin system	3/40	23/8031	0.000189209	0.00521819	AGTR1/AGTR2/REN	3
hsa04728	Dopaminergic synapse	5/40	132/8031	0.000461042	0.0105959	DRD2/DRD3/DRD4/COMT/MAPK8	5
hsa04540	Gap junction	4/40	88/8031	0.000910371	0.0179336	EGFR/DRD2/HTR2A/SRC	4
hsa05219	Bladder cancer	3/40	41/8031	0.00107033	0.0181333	EGFR/SRC/MMP1	3
hsa04022	cGMP-PKG signaling pathway	5/40	167/8031	0.00133721	0.0181333	AGTR1/SLC8A1/ADRA1D/BDKRB2/PDE5A	5
hsa01522	Endocrine resistance	4/40	98/8031	0.00136068	0.0181333	EGFR/SRC/ESR1/MAPK8	4
hsa04750	Inflammatory mediator regulation of TRP channels	4/40	100/8031	0.00146653	0.0181333	HTR2A/SRC/BDKRB2/MAPK8	4
hsa05142	Chagas disease (American trypanosomiasis)	4/40	102/8031	0.00157801	0.0181333	SERPINE1/IL10/BDKRB2/MAPK8	4
hsa04015	Rap1 signaling pathway	5/40	210/8031	0.00364121	0.0365648	EGFR/DRD2/ADORA2A/SRC/KIT	5
hsa04926	Relaxin signaling pathway	4/40	129/8031	0.0037123	0.0365648	EGFR/SRC/MMP1/MAPK8	4
hsa04270	Vascular smooth muscle contraction	4/40	132/8031	0.00403087	0.0370557	AGTR1/CALCRL/ADRA1D/ADORA2A	4
hsa04915	Estrogen signaling pathway	4/40	138/8031	0.00472279	0.0381105	EGFR/HSPA1A/SRC/ESR1	4
hsa04917	Prolactin signaling pathway	3/40	70/8031	0.00497473	0.0381105	SRC/ESR1/MAPK8	3
hsa05120	Epithelial cell signaling in Helicobacter pylori infection	3/40	70/8031	0.00497473	0.0381105	EGFR/SRC/MAPK8	3
