# Supplementary material for: Network and 16S rRNA Sequencing-Combined Approach Provides Insightal Evidence of Vitamin K2 for Salt-Sensitive Hypertension
Source: Front Nutr. 2021 Feb 24;8:639467. doi: 10.3389/fnut.2021.639467 (PMC7943625; doi:10.3389/fnut.2021.639467)
Supplement: Supplementary file 6 [file Table_6.XLSX]

## Sheet: Sheet1
Supplementary Table 6 Community heatmap analysis on phylum level after VK2 supplementation
Species name	Control-Mean(%)	HS-Mean(%)	VK2_HS-Mean(%)
p__Firmicutes	41.26	43.32	49.99
p__Bacteroidetes	40.06	36	34.89
p__Proteobacteria	5.823	4.899	4.665
p__Epsilonbacteraeota	6.866	5.239	2.333
p__Deferribacteres	2.116	4.54	1.645
p__Patescibacteria	2.685	2.237	2.756
p__Actinobacteria	0.7236	1.935	1.862
p__Verrucomicrobia	0.01477	1.36	1.105
p__Tenericutes	0.4221	0.37	0.6898
p__Cyanobacteria	0.0242	0.07726	0.06701
p__unclassified_k__norank_d__Bacteria	0.008756	0.009775	0.000571
p__Acidobacteria	0	0.005615	0
p__Chloroflexi	0	0.003216	0
p__Fusobacteria	0	0.001072	0
p__Deinococcus-Thermus	0	0.001072	0
p__Dependentiae	0	0.001072	0
p__GAL15	0	0.0005359	0
