# Supplementary material for: Network and 16S rRNA Sequencing-Combined Approach Provides Insightal Evidence of Vitamin K2 for Salt-Sensitive Hypertension
Source: Front Nutr. 2021 Feb 24;8:639467. doi: 10.3389/fnut.2021.639467 (PMC7943625; doi:10.3389/fnut.2021.639467)
Supplement: Supplementary file 7 [file Table_7.XLSX]

## Sheet: Sheet1
Supplementary Table 7 Community heatmap analysis on genus level after VK2 supplementation
Species name	Control-Mean(%)	HS-Mean(%)	VK2_HS-Mean(%)
g__norank_f__Muribaculaceae	34.49	29.07	27.29
g__Lactobacillus	11	15.6	2.17
g__Lachnospiraceae_NK4A136_group	10.54	5.825	12.16
g__Helicobacter	6.866	5.239	2.333
g__Dubosiella	6.552	0.3185	0.9203
g__Candidatus_Saccharimonas	2.685	2.231	2.756
g__norank_f__Desulfovibrionaceae	2.244	0.3837	0.8434
g__Allobaculum	2.229	1.198	0.1954
g__Mucispirillum	2.116	4.54	1.645
g__Desulfovibrio	2.113	3.713	2.932
g__Odoribacter	1.642	0.4825	0.6758
g__Ruminococcaceae_UCG-014	1.386	1.973	2.967
g__Parasutterella	1.382	0.3484	0.2604
g__unclassified_f__Lachnospiraceae	0.8754	3.801	6.595
g__norank_f__Lachnospiraceae	0.8644	1.885	5.307
g__Alloprevotella	0.8556	2.581	1.197
g__Alistipes	0.8194	0.9956	1.499
g__unclassified_f__Ruminococcaceae	0.7671	0.6385	1.679
g__norank_f__Clostridiales_vadinBB60_group	0.723	0.3169	0.0917
g__Ileibacterium	0.6854	3.743	10.54
g__Ruminiclostridium_9	0.6073	0.3954	1.689
g__[Eubacterium]_xylanophilum_group	0.5864	0.1494	0.08373
g__Ruminiclostridium_5	0.5658	0.1894	0.2425
g__Ruminococcaceae_UCG-013	0.4771	0.09094	0.7577
g__Bacteroides	0.4526	0.1791	0.388
g__Rikenella	0.4298	0.3028	0.3186
g__norank_f__Ruminococcaceae	0.4011	0.1944	0.8373
g__norank_f__norank_o__Mollicutes_RF39	0.3711	0.3607	0.6848
g__Enterorhabdus	0.3688	0.3792	0.3755
g__Lachnoclostridium	0.348	0.5889	0.4967
