# Supplementary material for: Network and 16S rRNA Sequencing-Combined Approach Provides Insightal Evidence of Vitamin K2 for Salt-Sensitive Hypertension
Source: Front Nutr. 2021 Feb 24;8:639467. doi: 10.3389/fnut.2021.639467 (PMC7943625; doi:10.3389/fnut.2021.639467)
Supplement: Supplementary file 8 [file Table_8.XLSX]

## Sheet: 1
Supplementary Table 8 Differential bacteria on genus level
Species name	P value
g__Ileibacterium	0.04884
g__Dubosiella	0.02095
g__Allobaculum	0.0366
g__Parasutterella	0.02491
g__Ruminococcaceae_UCG-013	0.02307
g__norank_f__Clostridiales_vadinBB60_group	0.04884
g__Prevotellaceae_NK3B31_group	0.04162
g__norank_f__Mitochondria	0.04771
g__unclassified_f__Eggerthellaceae	0.02307
g__Ruminiclostridium_6	0.03877
g__Adlercreutzia	0.02307
g__Turicibacter	0.009215
g__Butyricimonas	0.02063
g__norank_f__Paracaedibacteraceae	0.005366
g__norank_f__norank_o__Coriobacteriales	0.02319
g__Anaeroplasma	0.01924
g__unclassified_o__Clostridiales	0.02105
g__Negativibacillus	0.0159
g__Clostridium_sensu_stricto_1	0.02818
g__unclassified_f__Family_XIII	0.03703
g__norank_f__norank_o__Chloroplast	0.005366
g__DNF00809	0.01049
g__Lachnospiraceae_UCG-001	0.01481
g__norank_f__Gallionellaceae	0.005366
g__unclassified_f__Rhodocyclaceae	0.02792
g__Acetatifactor	0.02792
g__Cyanobium_PCC-6307	0.02792
g__Caproiciproducens	0.02792
g__Ruminococcus_2	0.02792
